# Supplementary material for: Systematic Identification and Expression Analysis of the Auxin Response Factor (ARF) Gene Family in Ginkgo biloba L
Source: Int J Mol Sci. 2022 Jun 17;23(12):6754. doi: 10.3390/ijms23126754 (PMC9223646; doi:10.3390/ijms23126754)
Supplement: Supplementary file 1 [file ijms-23-06754-s001.zip]

Archive with 10 entries (9 files):
- ijms-1735283-supplementary/Revised supplementary materials/
- ijms-1735283-supplementary/Revised supplementary materials/Figure S1.Tertiary structure of GBARF members.pdf
- ijms-1735283-supplementary/Revised supplementary materials/Figure S2.Figure 4.Protein interaction networks of GBARFs.pdf
- ijms-1735283-supplementary/Revised supplementary materials/File S1.ARF protein sequences in five species used for Phylogenetic tree construction.txt
- ijms-1735283-supplementary/Revised supplementary materials/Table S1and S3.Detail of motifs and the secondary structure in GBARFs.pdf
- ijms-1735283-supplementary/Revised supplementary materials/Table S2.All cis-elements of promoters of GBARFs.xlsx
- ijms-1735283-supplementary/Revised supplementary materials/Table S4.Output file of BLAST between GBARF proteins and AtARF proteins used for  interaction analyses.xlsx
- ijms-1735283-supplementary/Revised supplementary materials/Table S5.RNA-seq data of tissue-specificity and abiotic stress.xlsx
- ijms-1735283-supplementary/Revised supplementary materials/Table S6.Gene Ontology (GO) annotation.xlsx
- ijms-1735283-supplementary/Revised supplementary materials/Table S7.GBARFs primer sequence.pdf
