# Supplementary material for: Systematic Identification and Expression Analysis of the Auxin Response Factor (ARF) Gene Family in Ginkgo biloba L
Source: Int J Mol Sci. 2022 Jun 17;23(12):6754. doi: 10.3390/ijms23126754 (PMC9223646; doi:10.3390/ijms23126754)
Supplement: Supplementary file 1 [file ijms-23-06754-s001.zip › ijms-1735283-supplementary/Revised supplementary materials/File S1.ARF protein sequences in five species used for Phylogenetic tree construction.txt]

>AtARF5
MMASLSCVEDKMKTSCLVNGGGTITTTTSQSTLLEEMKLLKDQSGTRKPVINSELWHACA
GPLVCLPQVGSLVYYFSQGHSEQVAVSTRRSATTQVPNYPNLPSQLMCQVHNVTLHADKD
SDEIYAQMSLQPVHSERDVFPVPDFGMLRGSKHPTEFFCKTLTASDTSTHGGFSVPRRAA
EKLFPPLDYSAQPPTQELVVRDLHENTWTFRHIYRGQPKRHLLTTGWSLFVGSKRLRAGD
SVLFIRDEKSQLMVGVRRANRQQTALPSSVLSADSMHIGVLAAAAHATANRTPFLIFYNP
RACPAEFVIPLAKYRKAICGSQLSVGMRFGMMFETEDSGKRRYMGTIVGISDLDPLRWPG
SKWRNLQVEWDEPGCNDKPTRVSPWDIETPESLFIFPSLTSGLKRQLHPSYFAGETEWGS
LIKRPLIRVPDSANGIMPYASFPSMASEQLMKMMMRPHNNQNVPSFMSEMQQNIVMGNGG
LLGDMKMQQPLMMNQKSEMVQPQNKLTVNPSASNTSGQEQNLSQSMSAPAKPENSTLSGC
SSGRVQHGLEQSMEQASQVTTSTVCNEEKVNQLLQKPGASSPVQADQCLDITHQIYQPQS
DPINGFSFLETDELTSQVSSFQSLAGSYKQPFILSSQDSSAVVLPDSTNSPLFHDVWDTQ
LNGLKFDQFSPLMQQDLYASQNICMSNSTTSNILDPPLSNTVLDDFCAIKDTDFQNHPSG
CLVGNNNTSFAQDVQSQITSASFADSQAFSRQDFPDNSGGTGTSSSNVDFDDCSLRQNSK
GSSWQKIATPRVRTYTKVQKTGSVGRSIDVTSFKDYEELKSAIECMFGLEGLLTHPQSSG
WKLVYVDYESDVLLVGDDPWEEFVGCVRCIRILSPTEVQQMSEEGMKLLNSAGINDLKTS
VS
>AtARF6
MRLSSAGFNPQPHEGEKRVLNSELWHACAGPLVSLPPVGSRVVYFPQGHSEQVAASTNKE
VDAHIPNYPSLHPQLICQLHNVTMHADVETDEVYAQMTLQPLNAQEQKDPYLPAELGVPS
RQPTNYFCKTLTASDTSTHGGFSVPRRAAEKVFPPLDYSQQPPAQELMARDLHDNEWKFR
HIFRGQPKRHLLTTGWSVFVSAKRLVAGDSVLFIWNDKNQLLLGIRRANRPQTVMPSSVL
SSDSMHLGLLAAAAHAAATNSRFTIFYNPRASPSEFVIPLAKYVKAVYHTRVSVGMRFRM
LFETEESSVRRYMGTITGICDLDPTRWANSHWRSVKVGWDESTAGERQPRVSLWEIEPLT
TFPMYPSPFPLRLKRPWPPGLPSFHGLKEDDMGMSMSSPLMWDRGLQSLNFQGMGVNPWM
QPRLDTSGLLGMQNDVYQAMAAAALQDMRGIDPAKAAASLLQFQNSPGFSMQSPSLVQPQ
MLQQQLSQQQQQLSQQQQQQQQLSQQQQQQLSQQQQQQLSQQQQQQLSQQQQQQAYLGVP
ETHQPQSQAQSQSNNHLSQQQQQVVDNHNPSASSAAVVSAMSQFGSASQPNTSPLQSMTS
LCHQQSFSDTNGGNNPISPLHTLLSNFSQDESSQLLHLTRTNSAMTSSGWPSKRPAVDSS
FQHSGAGNNNTQSVLEQLGQSHTSNVPPNAVSLPPFPGGRECSIEQEGSASDPHSHLLFG
VNIDSSSLLMPNGMSNLRSIGIEGGDSTTLPFTSSNFNNDFSGNLAMTTPSSCIDESGFL
QSSENLGSENPQSNTFVKVYKSGSFGRSLDISKFSSYHELRSELARMFGLEGQLEDPVRS
GWQLVFVDRENDVLLLGDDPWPEFVSSVWCIKILSPQEVQQMGKRGLELLNSAPSSNNVD
KLPSNGNCDDFGNRSDPRNLGNGIASVGGSFNY
>AtARF19
MKAPSNGFLPSSNEGEKKPINSQLWHACAGPLVSLPPVGSLVVYFPQGHSEQVAASMQKQ
TDFIPNYPNLPSKLICLLHSVTLHADTETDEVYAQMTLQPVNKYDREALLASDMGLKLNR
QPTEFFCKTLTASDTSTHGGFSVPRRAAEKIFPPLDFSMQPPAQEIVAKDLHDTTWTFRH
IYRGQPKRHLLTTGWSVFVSTKRLFAGDSVLFVRDEKSQLMLGIRRANRQTPTLSSSVIS
SDSMHIGILAAAAHANANSSPFTIFFNPRASPSEFVVPLAKYNKALYAQVSLGMRFRMMF
ETEDCGVRRYMGTVTGISDLDPVRWKGSQWRNLQVGWDESTAGDRPSRVSIWEIEPVITP
FYICPPPFFRPKYPRQPGMPDDELDMENAFKRAMPWMGEDFGMKDAQSSMFPGLSLVQWM
SMQQNNPLSGSATPQLPSALSSFNLPNNFASNDPSKLLNFQSPNLSSANSQFNKPNTVNH
ISQQMQAQPAMVKSQQQQQQQQQQHQHQQQQLQQQQQLQMSQQQVQQQGIYNNGTIAVAN
QVSCQSPNQPTGFSQSQLQQQSMLPTGAKMTHQNINSMGNKGLSQMTSFAQEMQFQQQLE
MHNSSQLLRNQQEQSSLHSLQQNLSQNPQQLQMQQQSSKPSPSQQLQLQLLQKLQQQQQQ
QSIPPVSSSLQPQLSALQQTQSHQLQQLLSSQNQQPLAHGNNSFPASTFMQPPQIQVSPQ
QQGQMSNKNLVAAGRSHSGHTDGEAPSCSTSPSANNTGHDNVSPTNFLSRNQQQGQAASV
SASDSVFERASNPVQELYTKTESRISQGMMNMKSAGEHFRFKSAVTDQIDVSTAGTTYCP
DVVGPVQQQQTFPLPSFGFDGDCQSHHPRNNLAFPGNLEAVTSDPLYSQKDFQNLVPNYG
NTPRDIETELSSAAISSQSFGIPSIPFKPGCSNEVGGINDSGIMNGGGLWPNQTQRMRTY
TKVQKRGSVGRSIDVTRYSGYDELRHDLARMFGIEGQLEDPLTSDWKLVYTDHENDILLV
GDDPWEEFVNCVQNIKILSSVEVQQMSLDGDLAAIPTTNQACSETDSGNAWKVHYEDTSA
AASFNR
>AtARF1
MAASNHSSGKPGGVLSDALCRELWHACAGPLVTLPREGERVYYFPEGHMEQLEASMHQGL
EQQMPSFNLPSKILCKVINIQRRAEPETDEVYAQITLLPELDQSEPTSPDAPVQEPEKCT
VHSFCKTLTASDTSTHGGFSVLRRHADDCLPPLDMSQQPPWQELVATDLHNSEWHFRHIF
RGQPRRHLLTTGWSVFVSSKKLVAGDAFIFLRGENEELRVGVRRHMRQQTNIPSSVISSH
SMHIGVLATAAHAITTGTIFSVFYKPRTSRSEFIVSVNRYLEAKTQKLSVGMRFKMRFEG
EEAPEKRFSGTIVGVQENKSSVWHDSEWRSLKVQWDEPSSVFRPERVSPWELEPLVANST
PSSQPQPPQRNKRPRPPGLPSPATGPSGPVTPDGVWKSPADTPSSVPLFSPPAKAATFGH
GGNKSFGVSIGSAFWPTNADSAAESFASAFNNESTEKKQTNGNVCRLFGFELVENVNVDE
CFSAASVSGAVAVDQPVPSNEFDSGQQSEPLNINQSDIPSGSGDPEKSSLRSPQESQSRQ
IRSCTKVHMQGSAVGRAIDLTRSECYEDLFKKLEEMFDIKGELLESTKKWQVVYTDDEDD
MMMVGDDPWNEFCGMVRKIFIYTPEEVKKLSPKNKLAVNARMQLKADAEENGNTEGRSSS
MAGSR
>AtARF13
MENNGEMNAQPELSVDITKTYMYEKLWNICAGPLCVLPKPGEKVYYFPQGHIELIENSTR
DELDHIRPIFDLPSKLRCRVVAIDRKVDKNTDEVYAQISLMPDTTEVMTHNTTMDTRRPI
VYFFSKILTASDVSLSGGLIIPKQYAIECFPPLDMSQPISTQNLVAKDLYGQEWSFKHVF
RGTPQRHMFTSGGGWSVFATTKRLIVGDIFVLLRGENGELRFGIRRAKHQQGHIPSSVIS
ANCMQHGVIASVVNAFKTKCMFNVVYKPRMQFEGKDFSEKRYDGTIIGVNDMSPHWKDSE
WRSLKVQWDELSPFLRPNQVSPWDIEHLIPSSDISQSSLKKKKHWLQLNEIGATLSNLWT
CQEIGQRSMNSPISVPEFSYPNAIEDSKFLSGLLLNHSLLAIPNENYNSDQMIQPRKEDI
TTEATTSCLLFGVDLTKVHMQGVAISRAVDLTAMHGYNQLIQKLEELFDLKDELRTRNQW
EIVFTNNEGAEMLVGDDPWPEFCNMAKRIFICSKEEIKKMKLKNKFFQPESKALTSSDVP
PNVTDN
>AtARF23
MESGNVVNVQSELSGIIDGSKSYMYEQLWKLCAGPLCDIPKLGEKVYYFPQGHIELVEASTREELNELQP
NCDLPSKLQCRVIAIHLKVENNSDETYVEITLMPDTTQVVIPTENENQFRPIVNSFTKVLTASDTSAQGE
FSVPCKHAIECLPPLDMSQPIPAQELIAIDLHGNQWRFKHSYRVPRGDTTGWNAFTTSKKLVVGDVIVFA
RGETGELRVGIR
>AtARF14
MESGNVVNTQPELSGIIDGSKSYMYEQLWKLCAGPLCDIPKLGEKVYYFPQGHIELVEASTREELNELQP
ICDFPSKLQCRVIAIQLKVENNSDETYAEITLMPDTTQVVIPTQNQNQFRPLVNSFTKVLTASDTSVHGG
FSVPKKHAIECLPPLDMSQPLPTQEILAIDLHGNQWRFRHIYRGTAQRHLLTIGWNAFTTSKKLVEGDVI
VFVRGETGELRVGIRRAGHQQGNIPSSIVSIESMRHGIIASAKHAFDNQCMFIVVYKPRSSQFIVSYDKF
LDVVNNKFNVGSRFTMRFEGDDFSERRSFGTIIGVSDFSPHWKCSEWRSLEVQWDEFASFPRPNQVSPWD
IEHLTPWSNVSRSSFLKNKRSREVNEIGSSSSHLLPPTLTQGQEIGQQSMATPMNISLRYRDITEDAMTP
SRLLMSYPVQPMAKLNYNNVVTPIEENITTNAVASFRLFGVSLATPSVIKDPVEQIGLEISRLTQEKKFG
QSQILRSPTEIQSKQFSSTRTCTKVQMQGVTIGRAVDLSVLNGYDQLILELEKLFDLKGQLQARNQWEIA
FTNNEEDKMLVGEDPWPEFCNMVKKIFIYSKEEVKNLKSRKSLSS
>AtARF12
MESGNVVNAQPELSGIIDGSKSYVYEQLWKLCAGPLCDIPKLGEKVYYFPQGHIELVETS
TREELNELQPICDLPSKLQCRVIAIHLKVENNSDETYAEITLMPDTTQVVIPTQNENQFR
PLVNSFTKVLTASDTSAHGGFFVPKKHAIECLPSLDMSQPLPAQELLAIDLHGNQWRFNH
NYRGTPQRHLLTTGWNAFTTSKKLVAGDVIVFVRGETGELRVGIRRARHQQGNIPSSIVS
IDCMRHGVVASAKHAFDNQCMFTVVYKPRSSKFIVSYDKFLDAVNNKFNVGSRFTMRLEG
DDFSERRCFGTIIGVSDFSPHWKCSEWRSLEVQWDEFTSFPGPKKVSPWDIEHLMPAINV
PRSFLLKNKRLREVNEIGSSSSHLLPPILTQGQENEQLSVASPMNISLRYRDATEDAMNP
SKLLMSYPVQPMPKLNYNNQMVTEMEENITTKTGTNFRLFGVTLDTPPVIKDPIEEIGSE
ISKLTEGKKFGLSQTLRSPTEIQNKQFSSSRTCTKVQMQGVTIGRAVDLSVLNGYDQLIL
ELEKLFDIKGQLQTRNQWEIAFTDSDEDKMLVGDDPWPEFCNMVKKIFIQKRR
>AtARF22
MESGNIVNAQPELSGIIDGSKSYMYEQLWKLCAGPLCDIPKLGEKIYYFPQGNIELVEAS
TREELNELKPICDLPSKLQCRVIAIQLKVENNSDETYAEITLMPDTTQVVIPTQNENQFR
PLVNSFTKVLTASDTSGGFFVPKKHAIECLPPLDMSQPLPTQELLATDLHGNQWRFNHNY
RGTPQRHLLTTGWNAFTTSKKLVAGDVIVFVRGETGELRVGIRRAGHQQGNIPSSIISIE
SMRHGVIASAKHAFDNQCMFIVVYKPRSSQFIVSYDKFLDAVNNKFNVGSRFTMRFEGDD
FSERRYFGTIIGVSDFSPHWKCSEWRNLEVQWDEFASFSRPNKVSPWEIEHLMPALNVPR
PSLLKNKRLREVNEIGSSSSHLLPPILTQGQEIGQLSVASPMNISLTYRDTTEDVMNPSR
LLMSYPVQPMPKLNYNNQMVTQIEENITTKTGTNFRLFGVSLVTPSVIKDPIEEIGSEIS
KLTEGKKFGQSQTLRSPTEIQSKQFSSTRTCTKVQMQGVTIERAVDLSVLNGYDQLILEL
EELFDLKGQLQTRNQWEIAFTDSDDDKMLVGDDPWPEFCNMVKKILIFKRGGQKLEVQ
>AtARF15
METGNVVNAQPELSGIIDRSKSYMYEQLWKLCAGPLCDIPKLGEKVYYFPQGNIELVEAS
TREELNELQPICDLPSKLQCRVIAIHLKVENNSDETYAKITLMPDTTVSENLQVVIPTQN
ENQFRPLVNSFTKVLTASDISANGVFSVPKKHAIECLPPLDMSQPLPAQELLAIDLHGNQ
WSFRHSYRGTPQRHLLTTGWNEFTTSKKLVKGDVIVFVRGETGELRVGIRRARHQQGNIP
SSIVSIDCMRHGVIASAKHAFDNQCMFIVVYKPRSSQFIVSYDKFLDAVNNKFNVGSRFT
MRFEGDDLSERRYFGTIIGVSNFSPHWKCSDWRSLEVQWDEFASFLRPNKVSPWEIEHLM
PALNVPRSSFLKNKRLREVNEFGSSSSHLLPPILTQGQEIGQLSVASPMNISLLYRETTE
DAMNPSRLLMSYPVQPMPKRNYNNQMVTQIEENITTKAGTNFRLFGVSLATPPVIKDPIE
QIGSDISKLTEGKKFGQSQTLRSPTKIQSKQFSSTRTCTKVQMQGVTIGRAVDLSVLNGY
DQLILELEKLFDLKGQLQTRNQWKIIFTGSDEDEMLVGDDPWPEFCNMVKRIYIQKRR
>AtARF20
METGNVVNAQPELSGIIDGSKSYMYEQLWKLCAGPLCDIPKLGENVYYFPQGNIELVDAS
TREELNELQPICDLPSKLQCRVIAIHLKVENNSDETYAEITLMPDTTQVVIPTQSENQFR
PLVNSFTKVLTASDTSAYGGFFVPKKHAIECLPPLPLPAQELLAKDLHGNQWRFRHSYRG
TPQRHSLTTGWNEFTTSKKLVKGDVIVFVRGETGELRVGIRRARHQQGNIPSSIVSIDCM
RHGVIASAKHALDNQCIFIVVYKPSIRSSQFIVSYDKFLDAMNNKFIVGSRFTMRFEGDD
FSERRYFGTIIGVNDFSPHWKCSEWRSLEVQWDEFASFSRPNKVSPWEIEHLMSALNVPR
SSLLKNKRLREVNEFGQEIGQLSVASPMNTSLRYRDTTEDAMNPSRLLMSYPVQPMPKLN
YNNQMVTQIEENITTKAVTNFRLFGVSLAIPLVIKDPIEEIGSDISKLTEGKKFGQSQTL
RSPIEIQSKQFGSTRTCTKVQMQGVTIGRAVDLSVLNGYDQLILELEKLFDLKGQLQTRN
QWKIAFTDSDGYEMLVGDDPWPEFCKMVKKILIYSKEEVKNLKSSKSLSS
>AtARF21
MESGNIVNAQPKLSGIIDGSKSYMYEQLWKLCAGPLCDIPKLGENVYYFPQGNIELVQAS
TREELNELQPICDLPSKLQCRVIAIHLKVENNSDEIYAEITLMPDTTQVVIPTQSENRFR
PLVNSFTKVLTASDTSAYGGFSVPKKHAIECLPPLDMSQPLPAQEILAIDLHDNQWRFRH
NYRGTPQRHSLTTGWNEFITSKKLVKGDVIVFVRGETGELRVGIRRARHQQGNIPSSIVS
IDCMRHGVIASAKHAFDNQCIFIVVYKPRSSQFIVSYDKFLDAVNNKFNVGSRFTMRFEG
DDFSERRYFGTIIGVSDFSPHWKCSEWRSLEVQWDEFASFSRPNKVSPWEIEHLVPALNV
PRSSLLKNKRLREVNEFGSSSSHLLPPILTQGQEIGQLSVASPMNISLRYRDTTEAAMNP
SRLLMSYPVQPMPKLNYNNQMVTQIEENITTKAGTNFRLFGVTLDTPPMIKDPIKQIGSD
ISKLTERKKFGQSQTLRSPIEIQSKQFSSSRTCTKVQMQGVTIGRAVDLSVLNGYDQLIL
ELEKLFDIKGQLQTRNQWKIAFTDSDGYEMLVGDDPWPEFCKMVKKILIYSKEEVKNLKS
SKSLSS
>AtARF17
MSPPSATAGDINHREVDPTIWRACAGASVQIPVLHSRVYYFPQGHVEHCCPLLSTLPSSTSPVPCIITSI
QLLADPVTDEVFAHLILQPMTQQQFTPTNYSRFGRFDGDVDDNNKVTTFAKILTPSDANNGGGFSVPRFC
ADSVFPLLNFQIDPPVQKLYVTDIHGAVWDFRHIYRGTPRRHLLTTGWSKFVNSKKLIAGDSVVFMRKSA
DEMFIGVRRTPISSSDGGSSYYGGDEYNGYYSQSSVAKEDDGSPKKTFRRSGNGKLTAEAVTDAINRASQ
GLPFEVVFYPAAGWSEFVVRAEDVESSMSMYWTPGTRVKMAMETEDSSRITWFQGIVSSTYQETGPWRGS
PWKQLQITWDEPEILQNVKRVNPWQVEIAAHATQLHTPFPPAKRLKYPQPGGGFLSGDDGEILYPQSGLS
SAAAPDPSPSMFSYSTFPAGMQGARQYDFGSFNPTGFIGGNPPQLFTNNFLSPLPDLGKVSTEMMNFGSP
PSDNLSPNSNTTNLSSGNDLVGNRGPLSKKVNSIQLFGKIITVEEHSESGPAESGLCEEDGSKESSDNET
QLSLSHAPPSVPKHSNSNAGSSSQGIFRSLSSTIIN
>AtARF8
MKLSTSGLGQQGHEGEKCLNSELWHACAGPLVSLPSSGSRVVYFPQGHSEQVAATTNKEV
DGHIPNYPSLPPQLICQLHNVTMHADVETDEVYAQMTLQPLTPEEQKETFVPIELGIPSK
QPSNYFCKTLTASDTSTHGGFSVPRRAAEKVFPPLDYTLQPPAQELIARDLHDVEWKFRH
IFRGQPKRHLLTTGWSVFVSAKRLVAGDSVIFIRNEKNQLFLGIRHATRPQTIVPSSVLS
SDSMHIGLLAAAAHASATNSCFTVFFHPRASQSEFVIQLSKYIKAVFHTRISVGMRFRML
FETEESSVRRYMGTITGISDLDSVRWPNSHWRSVKVGWDESTAGERQPRVSLWEIEPLTT
FPMYPSLFPLRLKRPWHAGTSSLPDGRGDLGSGLTWLRGGGGEQQGLLPLNYPSVGLFPW
MQQRLDLSQMGTDNNQQYQAMLAAGLQNIGGGDPLRQQFVQLQEPHHQYLQQSASHNSDL
MLQQQQQQQASRHLMHAQTQIMSENLPQQNMRQEVSNQPAGQQQQLQQPDQNAYLNAFKM
QNGHLQQWQQQSEMPSPSFMKSDFTDSSNKFATTASPASGDGNLLNFSITGQSVLPEQLT
TEGWSPKASNTFSEPLSLPQAYPGKSLALEPGNPQNPSLFGVDPDSGLFLPSTVPRFASS
SGDAEASPMSLTDSGFQNSLYSCMQDTTHELLHGAGQINSSNQTKNFVKVYKSGSVGRSL
DISRFSSYHELREELGKMFAIEGLLEDPLRSGWQLVFVDKENDILLLGDDPWESFVNNVW
YIKILSPEDVHQMGDHGEGSGGLFPQNPTHL
>AtARF7
MKAPSSNGVSPNPVEGERRNINSELWHACAGPLISLPPAGSLVVYFPQGHSEQVAASMQK
QTDFIPSYPNLPSKLICMLHNVTLNADPETDEVYAQMTLQPVNKYDRDALLASDMGLKLN
RQPNEFFCKTLTASDTSTHGGFSVPRRAAEKIFPALDFSMQPPCQELVAKDIHDNTWTFR
HIYRGQPKRHLLTTGWSVFVSTKRLFAGDSVLFIRDGKAQLLLGIRRANRQQPALSSSVI
SSDSMHIGVLAAAAHANANNSPFTIFYNPRWAAPAEFVVPLAKYTKAMYAQVSLGMRFRM
IFETEECGVRRYMGTVTGISDLDPVRWKNSQWRNLQIGWDESAAGDRPSRVSVWDIEPVL
TPFYICPPPFFRPRFSGQPGMPDDETDMESALKRAMPWLDNSLEMKDPSSTIFPGLSLVQ
WMNMQQQNGQLPSAAAQPGFFPSMLSPTAALHNNLGGTDDPSKLLSFQTPHGGISSSNLQ
FNKQNQQAPMSQLPQPPTTLSQQQQLQQLLHSSLNHQQQQSQSQQQQQQQQLLQQQQQLQ
SQQHSNNNQSQSQQQQQLLQQQQQQQLQQQHQQPLQQQTQQQQLRTQPLQSHSHPQPQQL
QQHKLQQLQVPQNQLYNGQQAAQQHQSQQASTHHLQPQLVSGSMASSVITPPSSSLNQSF
QQQQQQSKQLQQAHHHLGASTSQSSVIETSKSSSNLMSAPPQETQFSRQVEQQQPPGLNG
QNQQTLLQQKAHQAQAQQIFQQSLLEQPHIQFQLLQRLQQQQQQQFLSPQSQLPHHQLQS
QQLQQLPTLSQGHQFPSSCTNNGLSTLQPPQMLVSRPQEKQNPPVGGGVKAYSGITDGGD
APSSSTSPSTNNCQISSSGFLNRSQSGPAILIPDAAIDMSGNLVQDLYSKSDMRLKQELV
GQQKSKASLTDHQLEASASGTSYGLDGGENNRQQNFLAPTFGLDGDSRNSLLGGANVDNG
FVPDTLLSRGYDSQKDLQNMLSNYGGVTNDIGTEMSTSAVRTQSFGVPNVPAISNDLAVN
DAGVLGGGLWPAQTQRMRTYTKVQKRGSVGRSIDVNRYRGYDELRHDLARMFGIEGQLED
PQTSDWKLVYVDHENDILLVGDDPWEEFVNCVQSIKILSSAEVQQMSLDGNFAGVPVTNQ
ACSGGDSGNAWRGHYDDNSATSFNR
>AtARF3
MGGLIDLNVMETEEDETQTQTPSSASGSVSPTSSSSASVSVVSSNSAGGGVCLELWHACA
GPLISLPKRGSLVLYFPQGHLEQAPDFSAAIYGLPPHVFCRILDVKLHAETTTDEVYAQV
SLLPESEDIERKVREGIIDVDGGEEDYEVLKRSNTPHMFCKTLTASDTSTHGGFSVPRRA
AEDCFPPLDYSQPRPSQELLARDLHGLEWRFRHIYRGQPRRHLLTTGWSAFVNKKKLVSG
DAVLFLRGDDGKLRLGVRRASQIEGTAALSAQYNQNMNHNNFSEVAHAISTHSVFSISYN
PKASWSNFIIPAPKFLKVVDYPFCIGMRFKARVESEDASERRSPGIISGISDLDPIRWPG
SKWRCLLVRWDDIVANGHQQRVSPWEIEPSGSISNSGSFVTTGPKRSRIGFSSGKPDIPV
SEGIRATDFEESLRFQRVLQGQEIFPGFINTCSDGGAGARRGRFKGTEFGDSYGFHKVLQ
GQETVPAYSITDHRQQHGLSQRNIWCGPFQNFSTRILPPSVSSSPSSVLLTNSNSPNGRL
EDHHGGSGRCRLFGFPLTDETTAVASATAVPCVEGNSMKGASAVQSNHHHSQGRDIYAMR
DMLLDIAL
>AtARF4
MEFDLNTEIAEVEEEENDDVGVGVGGGTRIDKGRLGISPSSSSSCSSGSSSSSSSTGSAS
SIYSELWHACAGPLTCLPKKGNVVVYFPQGHLEQDAMVSYSSPLEIPKFDLNPQIVCRVV
NVQLLANKDTDEVYTQVTLLPLQEFSMLNGEGKEVKELGGEEERNGSSSVKRTPHMFCKT
LTASDTSTHGGFSVPRRAAEDCFAPLDYKQQRPSQELIAKDLHGVEWKFRHIYRGQPRRH
LLTTGWSIFVSQKNLVSGDAVLFLRDEGGELRLGIRRAARPRNGLPDSIIEKNSCSNILS
LVANAVSTKSMFHVFYSPRATHAEFVIPYEKYITSIRSPVCIGTRFRMRFEMDDSPERRC
AGVVTGVCDLDPYRWPNSKWRCLLVRWDESFVSDHQERVSPWEIDPSVSLPHLSIQSSPR
PKRPWAGLLDTTPPGNPITKRGGFLDFEESVRPSKVLQGQENIGSASPSQGFDVMNRRIL
DFAMQSHANPVLVSSRVKDRFGEFVDATGVNPACSGVMDLDRFPRVLQGQEICSLKSFPQ
FAGFSPAAAPNPFAYQANKSSYYPLALHGIRSTHVPYQNPYNAGNQSSGPPSRAINFGEE
TRKFDAQNEGGLPNNVTADLPFKIDMMGKQKGSELNMNASSGCKLFGFSLPVETPASKPQ
SSSKRICTKVHKQGSQVGRAIDLSRLNGYDDLLMELERLFNMEGLLRDPEKGWRILYTDS
ENDMMVVGDDPWHDFCNVVWKIHLYTKEEVENANDDNKSCLEQAALMMEASKSSSVSQPD
SSPTITRV
>AtARF2
MASSEVSMKGNRGGDNFSSSGFSDPKETRNVSVAGEGQKSNSTRSAAAERALDPEAALYR
ELWHACAGPLVTVPRQDDRVFYFPQGHIEQVEASTNQAAEQQMPLYDLPSKLLCRVINVD
LKAEADTDEVYAQITLLPEANQDENAIEKEAPLPPPPRFQVHSFCKTLTASDTSTHGGFS
VLRRHADECLPPLDMSRQPPTQELVAKDLHANEWRFRHIFRGQPRRHLLQSGWSVFVSSK
RLVAGDAFIFLRGENGELRVGVRRAMRQQGNVPSSVISSHSMHLGVLATAWHAISTGTMF
TVYYKPRTSPSEFIVPFDQYMESVKNNYSIGMRFKMRFEGEEAPEQRFTGTIVGIEESDP
TRWPKSKWRSLKVRWDETSSIPRPDRVSPWKVEPALAPPALSPVPMPRPKRPRSNIAPSS
PDSSMLTREGTTKANMDPLPASGLSRVLQGQEYSTLRTKHTESVECDAPENSVVWQSSAD
DDKVDVVSGSRRYGSENWMSSARHEPTYTDLLSGFGTNIDPSHGQRIPFYDHSSSPSMPA
KRILSDSEGKFDYLANQWQMIHSGLSLKLHESPKVPAATDASLQGRCNVKYSEYPVLNGL
STENAGGNWPIRPRALNYYEEVVNAQAQAQAREQVTKQPFTIQEETAKSREGNCRLFGIP
LTNNMNGTDSTMSQRNNLNDAAGLTQIASPKVQDLSDQSKGSKSTNDHREQGRPFQTNNP
HPKDAQTKTNSSRSCTKVHKQGIALGRSVDLSKFQNYEELVAELDRLFEFNGELMAPKKD
WLIVYTDEENDMMLVGDDPWQEFCCMVRKIFIYTKEEVRKMNPGTLSCRSEEEAVVGEGS
DAKDAKSASNPSLSSAGNS
>AtARF9
MANRGGEYLYDELWKLCAGPLVDVPQAQERVYYFPQGHMEQLEASTQQVDLNTMKPLFVL
PPKILCNVMNVSLQAEKDTDEVYAQITLIPVGTEVDEPMSPDPSPPELQRPKVHSFSKVL
TASDTSTHGGFSVLRKHATECLPPLDMTQQTPTQELVAEDVHGYQWKFKHIFRGQPRRHL
LTTGWSTFVTSKRLVAGDTFVFLRGENGELRVGVRRANLQQSSMPSSVISSHSMHLGVLA
TARHATQTKTMFIVYYKPRTSQFIISLNKYLEAMSNKFSVGMRFKMRFEGEDSPERRYSG
TVIGVKDCSPHWKDSKWRCLEVHWDEPASISRPNKVSPWEIEPFVNSENVPKSVMLKNKR
PRQVSEVSALDVGITASNLWSSVLTQPHEFAQSCITSQWSSPQQCHRDANEDAKKSDWLN
NSYSVSNVAKDSTLNDQMVSPVEQKKPETTANYRLFGIDLMSSSLAVPEEKTAPMRPINI
SKPTMDSHSDPKSEISKVSEEKKQEPAEGSPKEVQSKQSSSTRSRTKVQMQGVPVGRAVD
LNALKGYNELIDDIEKLFDIKGELRSRNQWEIVFTDDEGDMMLVGDDPWPEFCNMVKRIF
IWSKEEVKKMTPGNQLRMLLREVETTLTTTSKTDNHSN
>AtARF11
MANVEADFRTSGSNDDELYTELWKACAGPLVEVPRYGERVFYFPQGHMEQLVASTNQGVV
DQEIPVFNLPPKILCRVLSVTLKAEHETDEVYAQITLQPEEDQSEPTSLDPPLVEPAKPT
VDSFVKILTASDTSTHGGFSVLRKHATECLPSLDMTQPTPTQELVARDLHGYEWRFKHIF
RGQPRRHLLTTGWSTFVTSKRLVAGDAFVFLRGETGDLRVGVRRLAKQQSTMPASVISSQ
SMRLGVLATASHAVTTTTIFVVFYKPRISQFIISVNKYMMAMKNGFSLGMRYRMRFEGEE
SPERIFTGTIIGSGDLSSQWPASKWRSLQIQWDEPSSIQRPNKVSPWEIEPFSPSALTPT
PTQQQSKSKRSRPISEITGSPVASSFLSSFSQSHESNPSVKLLFQDPATERNSNKSVFSS
GLQCKITEAPVTSSCRLFGFDLTSKPASATIPHDKQLISVDSNISDSTTKCQDPNSSNSP
KEQKQQTSTRSRIKVQMQGTAVGRAVDLTLLRSYDELIKELEKMFEIEGELSPKDKWAIV
FTDDEGDRMLVGDDPWNEFCKMAKKLFIYPSDEVKKMRSKSLLGDKGTIVNLESDQRTVH
V
>AtARF18
MASVEGDDDFGSSSSRSYQDQLYTELWKVCAGPLVEVPRAQERVFYFPQGHMEQLVASTN
QGINSEEIPVFDLPPKILCRVLDVTLKAEHETDEVYAQITLQPEEDQSEPTSLDPPIVGP
TKQEFHSFVKILTASDTSTHGGFSVLRKHATECLPSLDMTQATPTQELVTRDLHGFEWRF
KHIFRGQPRRHLLTTGWSTFVSSKRLVAGDAFVFLRGENGDLRVGVRRLARHQSTMPTSV
ISSQSMHLGVLATASHAVRTTTIFVVFYKPRISQFIVGVNKYMEAIKHGFSLGTRFRMRF
EGEESPERIFTGTIVGSGDLSSQWPASKWRSLQVQWDEPTTVQRPDKVSPWEIEPFLATS
PISTPAQQPQSKCKRSRPIEPSVKTPAPPSFLYSLPQSQDSINASLKLFQDPSLERISGG
YSSNNSFKPETPPPPTNCSYRLFGFDLTSNSPAPIPQDKQPMDTCGAAKCQEPITPTSMS
EQKKQQTSRSRTKVQMQGIAVGRAVDLTLLKSYDELIDELEEMFEIQGQLLARDKWIVVF
TDDEGDMMLAGDDPWNEFCKMAKKIFIYSSDEVKKMTTKLKISSSLENEEYGNESFENRS
RG
>AtARF10
MEQEKSLDPQLWHACAGSMVQIPSLNSTVFYFAQGHTEHAHAPPDFHAPRVPPLILCRVV
SVKFLADAETDEVFAKITLLPLPGNDLDLENDAVLGLTPPSSDGNGNGKEKPASFAKTLT
QSDANNGGGFSVPRYCAETIFPRLDYSAEPPVQTVIAKDIHGETWKFRHIYRGTPRRHLL
TTGWSTFVNQKKLIAGDSIVFLRSESGDLCVGIRRAKRGGLGSNAGSDNPYPGFSGFLRD
DESTTTTSKLMMMKRNGNNDGNAAATGRVRVEAVAEAVARAACGQAFEVVYYPRASTPEF
CVKAADVRSAMRIRWCSGMRFKMAFETEDSSRISWFMGTVSAVQVADPIRWPNSPWRLLQ
VAWDEPDLLQNVKRVSPWLVELVSNMPTIHLSPFSPRKKIRIPQPFEFPFHGTKFPIFSP
GFANNGGGESMCYLSNDNNNAPAGIQGARQAQQLFGSPSPSLLSDLNLSSYTGNNKLHSP
AMFLSSFNPRHHHYQARDSENSNNISCSLTMGNPAMVQDKKKSVGSVKTHQFVLFGQPIL
TEQQVMNRKRFLEEEAEAEEEKGLVARGLTWNYSLQGLETGHCKVFMESEDVGRTLDLSV
IGSYQELYRKLAEMFHIEERSDLLTHVVYRDANGVIKRIGDEPFSDFMKATKRLTIKMDI
GGDNVRKTWITGIRTGENGIDASTKTGPLSIFA
>AtARF16
MINVMNPMKGGTEKGLDPQLWHACAGGMVRMPPMNSKVFYFPQGHAENAYDCVDFGNLPI
PPMVLCRVLAIKYMADAESDEVFAKLRLIPLKDDEYVDHEYGDGEDSNGFESNSEKTPSF
AKTLTQSDANNGGGFSVPRYCAETIFPRLDYNAEPPVQTILAKDVHGDVWKFRHIYRGTP
RRHLLTTGWSNFVNQKKLVAGDSIVFMRAENGDLCVGIRRAKRGGIGNGPEYSAGWNPIG
GSCGYSSLLREDESNSLRRSNCSLADRKGKVTAESVIEAATLAISGRPFEVVYYPRASTS
EFCVKALDARAAMRIPWCSGMRFKMAFETEDSSRISWFMGTVSAVNVSDPIRWPNSPWRL
LQVAWDEPDLLQNVKRVNPWLVELVSNVHPIPLTSFSPPRKKMRLPQHPDYNNLINSIPV
PSFPSNPLIRSSPLSSVLDNVPVGLQGARHNAHQYYGLSSSDLHHYYLNRPPPPPPPSSL
QLSPSLGLRNIDTKNEKGFCFLTMGTTPCNDTKSKKSHIVLFGKLILPEEQLSEKGSTDT
ANIEKTQISSGGSNQNGVAGREFSSSDEGSPCSKKVHDASGLETGHCKVFMESDDVGRTL
DLSVLGSYEELSRKLSDMFGIKKSEMLSSVLYRDASGAIKYAGNEPFSEFLKTARRLTIL
TEQGSESVVV
>MdARF1
MAHLECDSSISRAETDLRGDDLYTELWKLCAGPLVDVPRPGEKVYYFPQGHMEQLESSTNQELNQQIPLF
NLPSKILCSVVHIRLLAEQETDEVYAQITLHPEADQCEPSSPDPCKPEAPKATVHWFCKILTASDTSTHG
GFSVLRKHATECLPPLDMNQATPTQELIAKDLHGYEWKFKHIFRGQPRRHLLTTGWSTFVTSKRLVAGDA
FVFLRGDNGELRAGVRRLARQQSQIPSSVISSQSMHLGVLATASHALMTKTLFVVYSKPRTSQFIIGLSK
YLEATKTKFSLGTRFRMRFEGDESPERRFTGTIVEVGDLSPQWSESKWRSLKVQWDEHAAVQRPDRVSPW
DIEPFVASAPSNLAQPMVKSKRPRPVEISSSEVTTNSAASSFWYHSSPQTTELNRGGVPEVQTSGSQVVW
PLRQKESNSSSYSSARVCSEGIWPSSPHVDVPLSLFRDSKESSKNVIAGSVLSSIASPILSKPNNVLIHD
QVEKGKKSDSSGFWLFGCNLSNNTKTTCPQEIEPVFKTMPSGAKGPIPADAFESDQGLDVSKLSKEQKQV
ILEASPKETQGKQGLTLSTRTRTKVQMQGVAVGRAVDLTALKGYDHLIDELEKMFEIKGELRPKNKWAVV
FTDDENDMMLMGDDQWPDFCKLVKKIFIYSSDEVQKMNRCKLQSSSLDCEGTVSVDSLSIDRKHD
>MdARF2
MRLSSAGFSPQSQEGEKKVLNSELWHACAGPLVSLPAVGTRVVYFPQGHSEQVAASTNKEVDAHIPNHPS
LPPQLICQLHNVTMHADVETDEVYAQMTLQPLNPQEQKDGYLPAGLGSPNKQPTNYFCKTLTASDTSTHG
GFSVPRRAAEKVFPPLDFTQQPPAQELIARDLHDNEWKFRHIFRGQPKRHLLTTGWSVFVSAKRLVAGDS
VLFIWNEKNQLLLGIRRANRQQTVMPSSVLSSDSMHLGLLAAAAHAAATNSRFTIFYNPRASPSEFVIPL
AKYIKAVYHTCISVGMRFRMLFETEESSVRRYMGTITGISDLDPARWPNSHWRSVKVGWDESTAGERQPR
VSLWEVEPLTTFPMYPSPFQLRLKRPWTPGLPSFNGMRDDDLGMNSQLVWLQGNNGDRGMQSLNFPGMGV
TPWMQPRLDASMIGLQSDMYQAMAAAALQEMRAVDPSRPLPTSLLQFQQPQSLPNSNRSAALMQPQMVQE
SHSQQAFLQGVQENHRQSQPQAQTQSHLLQQQLQHQNSFSNQQQQQLVDHQHIPSAVSSLTQFASASQSQ
SPSLQVVTTLCHQQSFSDSNGNPATSTVISPLHNLMGSFPQDESSHLLNLPRTNQLISSDGWPSKRAAID
PLLSSGVSQCVLPRVEQFGPPHTTMSQNSISLPPFPGRECSLDQEGGTDPQSHLLFGVNIESSPLIMQSG
MSNLRGVGSDCGSTTMHFPSNYMSTAGSDFSINPAVTPSSCIHESGFLQSSENADNGDPLNRNFVKVYKS
GSFGRSLDITKFSSYQELRNELARMFGLEGKLDDPVRSGWQLVFVDRENDVLLLGDDPWPEFVNSVWCIK
ILSPQEVQQMGKRGLELLKSVPNQRLSNNSCDDYGSRQDSRNLSSGITSVGSLEY
>MdARF3
MAGLIDLNSATEDEETPSSVSSSSASSVSDALGSSASVCLELWHACAGPLISLPKKGTVVVYLPQGHLEQ
VSDFPTSAYDLPPHLFCRVVDVKLHAESGTDDVFAQVSLVPESEEIEHRLLEGETDADGEEDVEAMGKST
TPHMFCKTLTASDTSTHGGFSVPRRAAEDCFPPLDYTQQRPSQELVAKDLHGLEWRFRHIYRGQPRRHLL
TTGWSAFVNKKKLVSGDAVLFLRGDDGELRLGIRRAAQVKSSATCPTLCSQQLNYSTVTDVVNAVSTKNA
FNVYYNPRASSSEFIIPSRKFLRSLDHCFSAGMRFKMRFETEDAAERRYTGLITGIGALDPIRWPGSKWK
CLVVRWDDIDTSKHGRVSPWEIEPSGSVSSSHSLMGTGLKRSRIGLSATKPEFPVPNGNGASDFGESLRF
QKVLQGQEISGFDTPFSGLGVQNPHPSEARRVFQGSGGSGIAAGSNGLRQSLVDSEIASKGIGFGESLRF
HKVLQGQEIFPSSPYGRAPASNKAHEYGGPGVYDGFQVPGFRNGWSTMMQSNNTQVHPSATSVQVSSPSS
VLMFQQAINPVTEFNSVYNGHNQEEHRVIHPTPYVSEYDGGRKTSSSFGERNFSREDHGGTHSYNQHGIS
NDPVISRSTFSGSQDSISPTKGSCRLFGFSLSEDKCVPDQAPTAGVRFHSKPPLMTSAVGITCTKDWAFD
WRGERMESCLQG
>MdARF4
MAGTKATRVGPNPMGRTMKESEKSLDPQLWHACAGGMVHMPPVNSKVFYFPQGHAEHAQS
GGGVDFSAASLRIPSLVLCRVAAIKFMADPETDEEKPASFAKTLTQSDANNGGGFSVPRY
CAETIFPKLDYSADPPVQTVIAKDVHGEVWKFRHIYRGTPRRHLLTTGWSTFVNQKKLVA
GDSIVFLRAENGDLCVGIRRAKRGLDGGGGNEVASGWNNSHSSGGGSGGCVLPYGSFCVF
LREEDNKMRNGGGNLSPNGNMRGKGRVRPESVVEAATMAAKGQPFEVVYYPRASTPEFCV
XASAVRAAMREQWCSGMRFKMAFETEDSSRISWFMGTVSSVQVANPICWPNSPWRLLQTW
HCRPXGLKLALWELRTHLVVHILLGHSXNYLRSVVYLNSVTLLKSCHLIIWLDIDXQTTI
LQVTWDEPDLLQNVXCVSPWLIELVSNFPMIHMSPFSPPRKKLRLPQHPDFSLDGQLTLP
SFSGNPLGPSSPLCCLPNNTPSGIQGARHAQFRISLSDLHLNNKLQSGLFSSSFQRFDQS
SRISNGIRAGHTSSNENLSCLLTMGNSSQNSEKPDNVKKHKFLLFGQPILTEQQISRSCS
SEAVSQLLPGKNSKDGSQDKTXFFFNGSESVLGRQVXLEKSTSAGFSWNKDFQATDLDLE
TGHCKVFMESEDVGRTLDLSALCSYEELYRRLANMFEIEKPEMMSHVLYRDVTGAVKQTG
VEPFSDFMKTAKRLTILTHPASESIGRTWIRGMQNAENGLGATXKTGPLSIFA
>MdARF5
MARRTAAGVEGLPSTASVNAVESSGCTDAAVPAANNNQGEKDDLYHQLWHACAGANVYVP
RPGEKVFYFLQGHMEQVEAYANQDCKMEMPRYNLPSKILCNVVCVQLKAEAHTDEVYAQI
TLLPVTEEDQVRAEEENTPPLPRRTSTRSFSKVLTPSDTSTHGGFSVPKRQADECLPPLD
MSQQPPVQDLVAKDLQGYEWCFRHIFRGQPKRHLLTSGWSTFVTTKRLVAGDACIFARGE
NGELCVGIRRATKTQDTASTSLISGHSMQHGILASAFHAISTGTMFTVYYHPWTSPAAFI
IPFDQYMKSAENDYSIGMRFRMCSEGEECAEKKRLEGTIIDIEDNDCLRWPISEWRCLKV
RLDTTLDTCLHSERLSPWNIIPLQPKKRARLPDPPSPGVSSLGRKGSLVISXESTPPRKK
KVFQGQETSDPPAHEPVTPKQXLLPQFIPPPNPDWDHTDLGLENNLNVPMNDPFYQCPGY
PKAPGLTNQWPPMFGFGVFDSGTYKRSMSVPNISSSXSQNLRAFELRSETQSPLVEQKST
MLFGVNIVTSHPELPSPQVANSIELCSPCSIPPISHSSVSETVQLSETSKSISGVCSEKQ
CKKCSSVNNRSCIKVLKYGAPVGRSIDLTRFDGYNELICELDQMFDFKGSLIDGSSGCQV
TYMDDEGDRMLIGDYLWQLRTXTHAVTLTNSSPWRSDCSSVRKMKCRIQAPQMQYPSKSS
PRGHMCLSVHIRACSARERHGIDKXVYLKHQCAHCGMYANAAXTIYCSSVARPITSLRKL
PPTSTSCSKISALANVATPALNFRVPRHPIXRRNDIRKPQTAVRSQFSSNPQSNEDPDAQ
VQDLVVPQHWLTPSXALEVLLSIF
>MdARF6
MALRTAGVEGLPYTTSVNARESSGCTDAAAAPAANNNQGEKDDLYHQLWLSCAGANVYIS
RPGEKVFYFLQGHMEQVEAYANQDGKLEMPRYNLPSKILCNVVSVQLKAEAHTDEVYARI
TLLPVIEEDQLSVEEENTPTLPRRTSTRSFSKTLTPSDTSTHGGFSVPKRIADECFPPLD
MSQQPPVQDLVAKDLQGYEWHFRHVYRGQPKRHLLTNDWSTFVAAKRLVAGDACIFARTS
PAAFILPFDQYMESAEIDNSIGMRFKMLNLL
>MdARF7
MREGHTPNXKKXDRRHAWRQPDVTPLGLKGWQSPTSLVLGLPPSLGLPNVGAKPTDPRAL
SSGLSPEQGPTVDSYMRIFDADDSPSSFPSEAFSSVNFXAAGEELRALDFRRTWKVVPRP
SPQIFNFSPTAELLRARGIGISRRKLKEGDRCLDPQLWHACAGGMVQMPPVNAKVFYFPQ
GHAEHACGPVDFRNCPRVSPYILCRVAAIRFMADPETDEVYAKIRLVPLNGVEAGYEDDG
IGGLNGSETPDKPASFAKTLTQSDANNGGGFSVPRYCAETIFPRLDYSANPPVQTILAKD
VHGETWKFKHIYRGTPRRHLLTTGWSTFVNHKKLVSGDSIVFLRAENGDLCVGIRRAKRG
SGSGPESSSGWNPMGGNCTVPYGGFSAFLREDENNLMRNGNGNISNSNGSLVGKGKVGPE
SVSEAATLAANGQPFEVVYYPRASTPEFCVKASLVKAALQIRWCPGMRFKMAFETEDSSR
ISWFMGTISSVQVAEPLRWPESPWRLLQVTWDEPDLLQNVKRVSPWLVELVSNMPAIHLT
PFSLPRKKMRLPQYPDFPFEGQLPMPTFSGNLLGPSSPFGCLPDKTPAGMQGARHAHYGL
SLSDMHLNKLHTDLFPAGFPPLXHAAAPTKFTNNMVIHKPTISENVSCLLTMSHFTPTSK
KPDDVKPPQLILFGQPILTEQQISLSSSGDTVSPVLTGNSLSDGNADRMVNHSDNSGSAL
HRQSIQERSSCEGFQWYKDTRNETELSLETGHCKVFMESEDVGRTLDLSLLGSYDELYRK
LADMFDIDNSETLNHVLYRDGTGAVKHIGEEPFRYGQFPLNRVMAPKDRGPCPFNYQMSG
W
>MdARF8
MAGLIDLNSATEDEETPSSGSPSSASSVSDALGSSASVCMELWHACAGPLISLPKKGSVV
VYLPQGHLEQVSDFPTSAYDLPPHLFCRVVDVKLHAETGTDDVFAXVSLVPESEEIEHRL
REGVTDADAEEDVEAMGTSTTPHMFCKTLTASDTSTHGGFSVPRRAAEDCFPPLDYTQQR
PSQELVAKDLHGLEWRFRHIYRGQPRRHLLTTGWSAFVNKKKLVSGDAVLFLRGDDGELR
LGIRRAAQFKSSATCPTLCSQQLNYSTITDVVNAIFAKNAFNVYYNPRSSSSEFIIPSHK
FLRSLDHCFCAGMRIKMRFETEDAAERRYTGLITGISELDPVRWPGSKWRCLVVRWDDXD
TSKHGRVSPWEVERSGSVSSSHTLMTTGLKRSRIGLSATKPEXPXPSMSCNXGIGTSDFG
ESLRFQKVLQGQEISGFDTPFSGLGGLNSHPSEARRVFHGSGGSGIAAGGNGLRQSLVDS
EIASKGIGFGESFRFHKVLQGQEIFPSSPYGRAPASNEAHEYGGPGLYDGFQVPGFRNGX
STMMQSNNTNVHSSAPSVQVSSPSSVLMFQQAMNPVAEFNSVYNGHNQEDHRVNRTPHVL
EHDGGRQTSSSFGERNFSREDRGGTHSYNQHGISPHPVISQSTISGSQDSVSPIKGSCRL
FGFSLSEDKCVPDQEGNPNVGVQFHSKPPLMTSTVGITCTKVSNLFAA
>MdARF9
MRLSSAAFSPQSQEGEKRVLNSELWHACAGPLVSLPAVGSRVVYFPQGHSEQVAASTNKE
VDAHIPNYPSLPPQLICQLHNVTMHADVETDEVYAQMTLQPLNPQEQKDGYLPAGLGSPN
KQPTNYFCKTLTASDTSTHGGFSVPRRAAEKVFPPLDFSQQPPAQELIARDLHDNEWKFR
HIFRGQPKRHLLTTGWSVFVSAKRLVAGDSVLFIWNEKNQLLLGIRRANRPQTVMPSSVL
SSDSMHLGLLAAAAHAAATNSRFTIFYNPRASPSEFVIPLAKYIKAVCHTCISVGMRFRM
LFETEESSVRRYMGTITGISDLDPARWPNSHWRSVKVGWDESTAGERQPRVSLWEVEPLT
TFPMYPSTFPLRLKRPWPPGLPSFNGMRDNDLGMNSQLMWLQGNNGDRGMQSLSFSGMGI
TPWMQPRLDASMIGLQPDMYQAMAAAALQEMRAVDPSRLLPTSHLQFQQPQSLPNRSAAL
MQPQMVQVSQSQQPFLQGVQEHHRQSQPQVQTQSHLLQQQFQHQNSFSNQQQQQLVDHQQ
IPSAVSSMTQFASASQSQSPSLQVVTSLCQQQSYSDSNGNPATSTILSPLHSLMGSFPQD
ESSHLLNLPRTNQLISSDGWPSKRAAIDPLSSGVTQCILPRAEQLGPPHITMSQNSISLP
PFPGRECSLDQEGGTDPQSHLLFGVNIESSPLIMQSGMSNLRGVGSNCDSTTLHFPSSNY
MSTGGTDFSLNPAVTPSSCIDESRFLQSPENADRGDPLNRNFVKVYKSGSFGRSLDITKF
SSYQELRNELARLFGLEGELDDPVRSGWQLVFVDRENDVLLLGDDPWPEFVNSVWCIKIL
SPQEVQQMGKRGLELLKSVPNQRPPNNICDDYGSRQDSRNLSSGITSVGSLEY
>MdARF10
MRLSSAGFSPQSQEGEKKVLNSELWHACAGPLVSLPAVGTRVVYFPQGHSEQVAASTNKE
VDAHIPNHPSLPPQLICQLHNVTMHADVETDEVYAQMTLQPLNPQEQKDGYLPAGLGSPN
KQPTNYFCKTLTASDTSTHGGFSVPRRAAEKVFPPLDFTQQPPAQELIARDLHDNEWKFR
HIFRGQPKRHLLTTGWSVFVSAKRLVAGDSVLFIWNEKNQLLLGIRRANRQQTVMPSSVL
SSDSMHLGLLAAAAHAAATNSRFTIFYNPRASPSEFVIPLAKYIKAVYHTCISVGMRFRM
LFETEESSVRRYMGTITGISDLDPARWPNSHWRSVKVGWDESTAGERQPRVSLWEVEPLT
TFPMYPSPFQLRLKRPWTPGLPSFNGMRDDDLGMNSQLVWLQGNNGDRGMQSLNFPGMGV
TPWMQPRLDASMIGLQSDXYQAMAAAALQEMRAVDPSRPLPTSLLQFQQPQSLPNSNRSA
ALMQPQMVQESHSQQAFLQGVQENHRQSQPXXQTQSHLLQQQLQHQNSFSNQQQQQLVDH
QHIPSAVSSLTQFASASQSQSPSLQVVTTLCHQQSFSDSNGNPATSTVISPLHNLMGSFP
QDESSHLLNLPRTNQLISSDGWPSKRAAIDPLLSSGVSQCVLPRVEQFGPPHTTMSQNSI
SLPPFPGRECSLDQEGGTDPQSHLLFGVNIESSPLIMQSGMSNLRGVGSDCGSTTMHFPS
NYMSTAGSDFSINPAVTPSSCIHESGFLQSSENADNGDPLNRNFVKVYKSGSFGRSLDIT
KFSSYQELRNELAHMFGLEGELDDPVRSGWQLVFVDRENDVLLLGDDPWPEFVNSVWCIK
ILSPQEVQQMGKRGLELLKSVPNQRLSNNSCDDYGSRQDSRNLSSGITSVGSLEY
>MdARF11
MTSSEVSIKDNCGNPKGESFSSGFRDHNDARTVGEGQNGHSTVSDGRDAETALYTELWHA
CAGPLVTVPRERERVFYFPQGHIEQVEASTNQVADQQMPMYNLPSKILCRVINVSLKAEP
DTDEVFAQVTLLPEPNQDENAVEKEPPPPPPPRFQVHSFCKTLTASDTSTHGGFSVLRRH
ADECLPPLDMSRQPPTQELVAKDLHGSEWRFRHIFRGQPRRHLLQSGWSVFVSSKRLVAG
DAFIFVRGENGELRVGVRRAMRQQGSVPSSVISSHSMHLGVLATAWHAILTGTMFTVYYK
PRTSPAEFIVPFDQYMESVKNNYSIGMRFKMRFEGEEAPEQKFTGTIIGTEDADTKRWRD
SKWRCLKVRWDETSTISRPERVSPWKIEPALAPPALNPLPMPRPKRPRTHMVPSSPDSSV
LSREVGSSKVNVDPAMPGGFSRVLQGQEFPTLRGNFAESQSDTAEKSVAWPPSIDEEKID
VVSASRRYGSENWMSSGRHEPTYTDLLSGFGNNVDSSHGICPPFVDQGVASANSMRKHSL
DQEGKYNSRSWSMLPSSLSLSLDSNQKGPLGNMSHQAQGNSRYGGFGDYSVVNGHRIELP
HGNWMMPLPPPSPFENPGNARDIMPRPQMLLDKREAVNPKDGNCKLFGIPLITPDPALLH
RNMMNESPRNNQAHTFESDLNSEKSRGLKSTDNLVAVSEPALQTSQQHIRDVQGKSQGGS
TRSCTKVHKQGIALGRSVDLTKFNNYKELIAELDMLFEFGGELMSPKKNWMIVYTDDEGD
MMLVGDDPWQEFCGIVRKIFIYTREEVQKMNPGTLNAQWEDNLSSGAEGVDAREGKSQPR
PSASTAEKC
>MdARF12
MAHLECDSSISRAETDLRGDDLYTELWKLCAGPLVDVPRPGEKVYYFPQGHMEQLESSTN
QELNQQIPLFNLPSKILCSVVHIRLLAEQETDEVYAQITLHPEADQCEPSSPDPCKPEAP
KATVHWFCKILTASDTSTHGGFSVLRKHATECLPPLDMNQATPTQELIAKDLHGYEWKFK
HIFRGQPRRHLLTTGWSTFVTSKRLVAGDAFVFLRGDNGELRVGVRRLARQQSQIPSSVI
SSQSMHLGVLATASHALMTKTLFVVYSKPRTSQFIIGLSKYLEATKTKFSLGTRFRMRFE
GDESPERRCLHGSRRFTGTIVEVGDLSPQWSESKWRSLKVQWDEHAAVQRPDRVSPWDIE
PFVASAPSNLAQPMVKSKRPRPVEISSSEVTTNSAASSFWYHSSPQTTELNRGGVPEVQT
SGSQVVWPLRQKESNSSSYSSARVCSEGIWPSSPHVDVPLSLFRDSKESSKNVIAGSVLS
SIASPILSKPNNVLIHDQVEKGKKSDSSGFWLFGCNLSNNTKTTCPQEIEPVFKTMPSGA
KGPIPADAFESDQGLDVSKLSKEQKQVILEASPKETQGKQGLTLSTRTRTKVQMQGVAVG
RAVDLTALKGYDHLIDELEKMFEIKGELRPKNKWAVVFTDDENDMMLMGDDQWPDFCKLV
KKIFIYSSDEVQKMNRCKLQSSSLDCEGTVSVDSLSIDRKHD
>MdARF13
MMGSVEEKLKTGCLLDEMKLLKELQDHSGSRKAINSELWHACAGPLVCLPQVGSLSYYFP
QGHSEQVAVSTKRTATSQIPNYPNLPSQLLCQVQNVTLHADKETDEIYAQMILKPVNSEK
DVFPVSDFRMKPSKHPSEFFCKTLTASDTSTHGGFSVPRRAAEKLFPPLDFTMQPPTQEL
VVRDLHDNTWTFRHIYRGQPKRHLLTTGWSVFVGAKRLRAGDSVLFIRDEKSQLLIGVRR
ANRQQTTLPSSVLSADSMHIGVLAAAAHAASNRSSFTIFYNPRACPSEFVIPLATFQKAV
YGTQLSIGMRFGMMFETEESGKRRYMGTIVGIXDLDPLRWPGSKWRNLQVEWDEPGCCDK
QNRVSSWEIETPESLFIFPSLTSSLKRPMHSGFLGAETEWGNMIKRPFIRVPEIGNGNXX
PYPISNLCSEQLVNMLMKPQLANHAGTXAALQRESASNADSVVDMKAMYAKINQKNLADG
VNANAPSHELPPGRLNVAAKFGSQTPVGNGTEKTKLEPEFSADQLSQLNSVGHGIEDKLA
TGFASPYSXVNQLTFANQNQDAAQLQTSPRPMQPPLESLLFHSQTDLPHSDFNGMNSSLP
FLDNDECMFYSSCQSFSGALRSPGPLSAFGLQESSAVLTEANNSSLTSIGQDMWDNTLIN
SSSLRDLSDESNNQSGIYGCPSIDVGSCLSTVVDPSVSSTILNDFSTLKNSNFQNSSDCL
VRNLSSSQDLQSQITSASLGDSQAFSRXDLADXSGGTSSSNVDLDESSLLKNSSWHKVVA
PVRTYTKVQKTGSVGRSIDVTNFKNYEELCSAIECMFGLKGLLNDPRGSGWKLVYVDYEN
DVLLVGDDPWEEFVGCVRCIRILSPTEVQQMSEEGMKLLNSAAMQGMNGTMSEXGRP
>MdARF14
MEVVDGFRRNRVNHNVILVDRLGRWRATDQKWXEEVVGRPRVMGHGGERLIVRWHRRDVR
RQVADRWEGRRRRKKTTGXXSPGRRDRSQLKISNMPPPRQPHSHSHRRSIDPKIWRACAG
NSVQIPSLHSRVYYFPQGHLEQSSTSSSSSAALLSPLLLSKPLILCRISALHFLAVPTTD
EVFAKXLLVPIPQEFPNREQPNGEEFDADDGGDSERQDDKVVSFAKILTPSDANNGGGFS
VPRFCADSIFPPLNYQADPPVQMLSVTDLHGVVWEFRHIYRGTPRRHLLTTGWSKFVNHK
MLVAGDSVVFMRNGRGEMFIGVRRAVRSTASSDCARLSSQIGGGVTYSTRLNTEDQDCSG
GKVMSAEAVTEVAEMAAEGRPFEVVYYPKAGWSDFVVKAEVVEKALKVFWTAGMRVKLAM
ETEDSSRMTWFQGTLSTASVPENGPWQSSPWRMLKVTWDEPEVLQNAKRVSPWEVEFVGP
TPSIHTTFSPTKRFRAPLSHGLLTNAEGEFFFPMMGAANSAMVPFSASLLNYNNFPAGMQ
GARQDTFCVSNLSHLLSENTPQMCTFNSIGKNEGQKLKRVCTELNIGSSQSDELSPDSQS
SVQSFGMELDGNRLQTKVGRSSFQLFGKIIYMNQPVEGGFDDVGCTEDSGNKGYNETEEG
HSQLDLSFTKLIDVQCQKSSAVEAWFINFSLTSNSSSSIINPSSRRRAASSFKSRLAPQD
SVPPTNSRKESSKSNAGPSGSGGDEEQLPSLKTLLKVYKEAIFNGDGKTVSEVEAIIQVI
ENEKKELVEKVSSASAEITSGKEKLIRLQADFDNCRKRFDKERLTVRTDAQGEVIESLLP
MVDNFERARQYLKPETEQEKKIDASYQGIYKQFVEIMRSLDVAVVPTVGKPFDPSLHEAI
AREESQELKEGIIIQEIRRGFLLGGRLLRPATVKVSSGPGSXKSPVATEKTTAGVEK
>MdARF15
MHQGSEQQMPSFNLPSKILCKVVNVQLRAEPETDEVYAQVTLLPEADQSEVTSPDPPLPE
TPQCTVHSFCKTLTASDTSTHGGFSVLRRHADDCLPPLDMTQQPPWQELVASDLHGNEWH
FRHIFRGQPRRHLLTTGWSVFVSSKKLVAGDAFIFLRGENGELRVGVRRLMRQPSNMPSS
VISSHSMHLGVLATASHAIATGTLFSVFYKPRTSRSEFLVSVNKYIEARSQKLSVGMRFK
MRFEGEEVPERRFSGTIVGVGDNTAPGWANSEWRSLKVQWDEPSSILRPDRVSPWDLEPL
VATTPQNSQPALRNKRARPPVLPSPSPDLSALGEWKSKAESPXAFSYSDSQRGRDIYPSP
KYNSASKPNSLCFTGNNSLAAVSGNSMFWPNRVDGVTEPFSPVMNKDCGERRQSTGNGCR
LFGIQLLENSNLEETSPVVTVSGKLGDTLPVSSFDAESDQHSEPSNLNRSDLPSGSCDAE
KSCLRSPQESQSRQIRSCTKVHMQGIAVGRAVDLTRFERYEDLLKKLEEMFDIEGELCGS
TKKWQVVYTDDEDDMMMVGDDPWQ
>MdARF17
MEGKGRHGNQEPGDLRVERDDEIQELRQEIELLALRIERLEARRKHDARSCTVRCESDKV
NPNTYQNEQMVMPKVPDLKVTPLVSLIFENEFDNDELGYTYDCTLPPIYDEYHEDGDXCP
KKEVTDESLHHNKLGYSSIDISHASESISLHNFMSCSKGDPEAKGFANPSSGSNDVFLEH
GRDGTMSADLIPCNIISLDASNITNYTTYLPTVEEKVPNFQFYDSIWYDFIYGSINNYLN
ARKELIMILKPYIFREKLCRLLQFWERMNLCFCHARPLKYGGTWILSHQSHIERSRFTGT
DPWTAMMGGSRIAPRLSLLLSTSGLGQQDHEGGGGLEKKCLNSELWHACAGPLVSLPTPG
TRVVYFPQGHSDQVAATTNKQVDAHIPNYPNLPPQLICQLHNVTMHADVETDEVYAQMTL
QPLTPQEQKETFLPMELGLPSKQPTNYFCKTLTASDTSTHGGFSVPRRAAEKVFPPLDFS
LQPPAQELIARDLHDVEWKFRHIFRGQPKRHLLTTGWSVFVSAKRLVAGDSVLFIWYIFR
LSFPVTSLYACGKESRYLFPCNAFTTPSAYMFMISRASPSEFVIPLSKYIKAVFHTRVSV
GMRFRMLFETEESSVRRYMGTITGISDLDPVRWPNSHWRSVKVGWDESTSGGSGIGRFRK
HDPADNSTQRDNKPDPRAVEHCTQKDTLSKTALLNSVFHY
>MdARF18
MAGLIDLNSATEDEETPSSVSSSSASSVSDALGSSASVCLELWHACAGPLISLPKKGTVV
VYLPQGHLEQVSDFPTSAYDLPPHLFCRVVDVKLHAESGTDDVFAQVSLVPESEEIEHRL
LEGETDADGEEDVEAMGKSTTPHMFCKTLTASDTSTHGGFSVPRRAAEDCFPPLDYTQQR
PSQELVAKDLHGLEWRFRHIYRGQPRRHLLTTGWSAFVNKKKLVSGDAVLFLRGDDGELR
LGIRRAAQVKSSATCPTLCSQQLNYSTVTDVVNAVSTKNAFNVYYNPRASSSEFIIPSRK
FLRSLDHCFSAGMRFKMRFETEDAAERRYTGLITGIGALDPIRWPGSKWKCLVVRWDDID
TSKHGRVSPWEIEPSGSVSSSHSLMGTGLKRSRIGLSATKPEFPVPNGNGASDFGESLRF
QKVLQGQEISGFDTPFSGLGVQNPHPSEARRVFQGSGGSGIAAGSNGLRQSLVDSEIASK
GIGFGESLRFHKVLQGQEIFPSSPYGRAPASNKAHEYGGPGVYDGFQVPGFRNGWSTMMQ
SNNTQVHPSATSVQVSSPSSVLMFQQAINPVTEFNSVYNGHNQEEHRVIHPTPYVSEYDG
GRKTSSSFGERNFSREDHGGTHSYNQHGISNDPVISRSTFSGSQDSISPTKGSCRLFGFS
LSEDKCVPDQAPTAGVRFHSKPPLMTSAVGITCTKDWAFDWRGERMESCLQG
>MdARF19
MEIDLNHAVREVEKNAYCNGDCGGVCVYCLSSSTSSSSSNSSSAPVASSIYLELWHACAG
PLISLPKKGNVVVYFPQGHLEQVASSSPFSPMEMPTFDLHPQIFCKVVNVQLLANKENDE
VYTHVTLLPQPELVGTNLEGKELEELGVDEGDGGSPTKSTPHMFCKTLTASDTSTHGGFS
VPRRAAEDCFPPLDYKQQRPSQELVAKDLHGVEWRFRHIYRGQPRRHLLTTGWSIFISQK
NLVAGDAVLFLRGENGELRLGIRRAVRPRNGLPDSVVGNQNSYPSVLSFVANAISTKSMF
HVFYSPRASHAEFVIPYQKYVKSITNPVTXGTRFKMRFDRDDSPERRCSGVVTGITDLDP
FRWPNSKWRCLMVRWDEDIGNDHQERVSXWEVDPSVSLPPLSIQSSPRLKKLRTSLQGTP
PIPSITGTILPNNIASIFYIIIXPQYVNFLAAGGAGFKDFEESVKSSKVLQGQENIGFIS
PLYGXDTVNXPQDFEMHAPAHLSLASNATQKATIDELMRARRTPYTGFAESDRFPKVLQG
QEICPLRSLTGKANFTLGDWESNNGCAPFNVYQPPKPNYFSLASGSLPNMYFPYGDXHRA
GQDPTMCSNATNLPREKMQINPYSMQXGVARNEVGRPNKPCEHKTQESTSTLPALVPNPR
NPNDKDYNGTVTGCKLFGFSLTGDNPSPNSQSSSKRSCTKVHKQGSLVGRAIDLAKLNGY
GDLLTELERLFGMXGLLRDSDKGWRILYTDSENDMMVVGDDPWHEFCNVVSKIHIYTREE
VEKMTIGMISDDTQSCLEHAPVMLEVSKSSSVSQPDSSPTAIRV
>MdARF20
MAPRTTGVEGPPRTATVNAGESSGCTDAAALPAANNDQGEKDDLYTHLWYACAGANVYVP
RPGEKVFYFLQGHXEQVEAYANQDGKMEMPRYNLPPKILCNVVCVQLKAEVHTDEVYAQI
TLLPVTEQDQLSVEEXNTPPLPXRTSTXSFSKTLTPSDTSSHGGFSVPKRQAEECLPALD
MSQQPPVQDLVAKDLQGNEWSFRHIFRGQPRRHLLTSGWTTFVTAKRLVSGDACIFASMQ
HGILASAFHAISTGTIFTVYYRPWTSPAAFIIPYDRYMKSAEIDYSIGMRFRMYSEGEEC
ADQKKRXSSHDLRMQEWMDKNIEDNDYLRWPDSEWRCLKXRLDTASDTCFHSERLSPWNI
VPLKPNKRARLPDLPSPGISSLARNGSLLISVESTRPRKKKVFQGQETSDPPAHEPGTPK
QLLQFIPPPNPDWDYTXLGLENNLNVPMNDSFYQCPGSPKAPSLTNQWPPMFGFGVFDSG
ACKRSMSVPNIWSSXSQKLRTFELXSETQSPLVQPKTTMLFGVKIVTSYPELPSPQVANS
IELYSPCSTPPIYHSSVSETIQLSETSKSVSGVRSEKQCRKCCSVSNRSRIKVLKHGAPV
GRSIDLTRFDGYNELIRELDQMFDFKGSLIGGSSGWQVTYMDDVGDRMLVGDYPWQLRTR
TYAVT
>MdARF21
MAPRTTGVEGPPRTATVNAGESSGCTDAAALPAANNDQGEKDDLYTHLWYACAGANVYVP
RPGEKVFYFLQGHXEQVEAYANQDGKMEMPRYNLPPKILCNVVCVQLKAEVHTDEVYAQI
TLLPVTEQDQLSVEEXNTPPLPXRTSTXSFSKTLTPSDTSSHGGFSVPKRQAEECLPALD
MSQQPPVQDLVAKDLQGNEWSFRHIFRGQPRRHLLTSGWTTFVTAKRLVSGDACIFASMQ
HGILASAFHAISTGTIFTVYYRPWTSPAAFIIPYDRYMKSAEIDYSIGMRFRMYSEDIED
NDYLRWPDSEWRCLKXRLDTASDTCFHSERLSPWNIVPLKPNKRARLPDLPSPGISSLAR
NGSLLISVESTRPRKKKVFQGQETSDPPAHEPGTPKQLLQFIPPPNPDWDYTXLGLENNL
NVPMNDSFYQCPGSPKAPSLTNQWPPMFGFGVFDSGACKRSMSVPNIWSSXSQKLRTFEL
XSETQSPLVQPKTTMLFGVKIVTSYPELPSPQVANSIELYSPCSTPPIYHSSVSETIQLS
ETSKSVSGVRSEKQCRKCCSVSNRSRIKVLKHGAPVGRSIDLTRFDGYNELIRELDQMFD
FKGSLIGGSSGWQVTYMDDVGDRMLVGDYPWQLRTRTYAVT
>MdARF22
MMGSVEEKLKTGCLLDEMKLLKELQDHSGTRKAINSELWHACAGPLVCLPQVGSLSYYFP
QGHSEQVAVSTKRTATSQIPNYPNLPSQLLCQVQNVTLHADKETDEIYAQMSLKPVSSER
DVFPVPDFGMRPSKHPSEFFCKTLTASDTSTHGGFSVPRRAAEKLFPPLDFTMQPPTQEL
VVRDLHDNTWTFRHIYRGQPKRHLLTTGWSLFVGAKRLRAGDSVLFIRDEKSQLLIGVRR
ANRQQTTLPSSVLSADSMHIGVLAAAAHAAANRSPFTIFYNPRACPSEFVIPLATFQKAV
FGTQLSIGIRFGMVFETEESGKRRYMGTIVGISDLDPLRWPGSKWRNLQVEWDEPGCCDK
QNRVSSWEIETPESLFIFPSLTSSLKRLMHSGFLGAETEWGNMTKRSFIRVPEIGNGNSF
PYPISNLCSEQLVNMLMKPQLVNHAGTLATLQQESAANVDSVDMKAMQAKINQKNPADGV
NANAPSHGIPPGNLNTVAKFGSQAPVGSSTEKMKSEPELSADQLSQLSSAGQGIEDKLAA
GFASPYNHMNQLTFANQNPSSAQLQTSPRPMQPLDSLLYHSQQTELPHSDFNGMNSSLPF
LDNDECMFYSSCLPFSGALRSPGPLSAFGLPDSSTVLTDANTSSLTSIGQDMWDNSLINS
SSLRDLSDESNNQSGIYGCPNIDVGSCLSTVVDPSVSSTILDDFSTLKNANFQNSSDCLV
KNLSSSQDLQSQITSVSLGDSQAFSRQDLADASGGTSSSNVELDESSLLQNSSWHPVVAP
VRTYTKVQKTGSVGRSIDVTNFKNYEELCSAIECMFGLEGLLNDPRGSGWKLVYVDYEND
VLLVGDDPWEEFVGCVRCIRILSPTEVQQMSEEGMKLLNSAAMQGMNSTMSEGGRP
>MdARF23
MKPPANGAGASVANCASNSCPGGENVKSINPELWQACAGPLVNLPPAGTHVVYFPQGHSE
QVAASMKKDVDGQIPNYPNLPSKLLCLLHNVTLHADPETDEVYAQMTLLPVSSFDKDALL
RSDLALKTNKPQPEFFCKTLTASDTSTHGGFSVPRRAAEKIFPPLDFSMQPPAQELVARD
LHDTVWTFRHIYRGQPKRHLLTTGWSLFVSGKRLFAGDSVLFIRDEKQQLLLGIRRANRQ
PTNLSSSVLSSDSMHIGILAAAAHAAANNSPFTVFYNPRASPSEFVIPLAKYYKAACGNQ
LSLGMRFRMMFETEESGTRRYMGTITGISDLDPVRWKHSQWRNLQVGWDESTAGERRNRV
SIWEIEPVTAPFFICPPPFFRSKRPRQPGMPDEDYDMDNLFKRTMPWLGDDMSMKDPQVX
PGLSLVQWMNMQQNXSTGNSMQPNYMHSYSGSAIQNLAGADLSRQLGLSAPQIPQMNNLQ
FNGQRPPQQVLDQLPKQPSSLSPLAPMIQRQQQLGDNSQPPRQNXVNQTLPLSQVQSQLL
QPQTLAQNNSGVLQQQSSAQNHLQRNIPQNLQQHQQQQHQQQIMGQNQQQSFIQSQPPDQ
MNQQLQHLSDNQLQFQLLQKLQQQQQSLLAQQAQQHPAQQVQLQDQQRQMFDMSQSFSRP
SPTQMLDMPQMAPTAHPQSRTMPQQMTKNSHSQANVRFSQPPQQPKLQQQQSGMLPEMSG
HMGLPNTTTNQLSTVGSNIMTAVAGAGQSGITDEVPSCSTSPSTNNGPIVIQPLMNNRSH
RNSSIGEDMAQSATTILSSGAIDRMPSHGNLMKDFQHKSEVXXSVNIARNQSQGILTPQA
YMNSAAAQTDYLDTSSSTTSVGLSQNDVHLQQNNAPLPFHPQSMLFREASQEVEVLVDQR
SNVPYGSNIDGQIGIPLNPDPMLAKGVVRLAKDFSNTLSSGGMLGNYENSKDAQVELSTS
MVSQSFGVPDMTFNSIDSAINDSSFLDSGPWAPAPPFQRMRTYTKVYKRGAVGRSIDMTR
YSNYDELKQDLARRFGIEGQLEDRGRVGWKLVYVDHENDVLLVGDDPWEEFVNCVRCIKI
LSPQEVQQMSLDGDFGGNAVLPNQACSSSDGGNA
>MdARF24
MTSSEVSIRDNCGNQRGESFSSGFSDHNDARNAGEGHNGHSTVSGAGRDAETALYTELWH
SCAGPLVTVPRERERVFYFPQGHIEQVEASTNQVADQQMPVYNLPSKILCRVINVSLKAE
PDTDEVFAQVTLLPESNQDENAVEKEXPPPPPPRFQVHSFCKTLTASDTSTHGGFSVLRR
HADECLPPLDMSRQPPTQELVAKDLHGNEWRFRHIFRGQPRRHLLQSGWSVFVSSKRLVA
GDAFIFLRGENGELRVGVRRAMRQQGSVPSSVISSHSMHLGVLATAWHAIMTGTMFTVYY
KPRTSPAEFIVPFEQYMESVKNNYSIGMRFKMRFEGEEAPEQRFTGTIIGMEDADTKRWR
DSKWRCLKVRWDETSTIPRPERVSPWKIEPALAPPALNPLPMPRTKRPRTNMVPSSPDSS
VLTREVGLSKVNVDPAMPGGFSRVLQGQELPTLRASFAESESDTAEKSVAWPPSMDEEKI
DGVCASRKYGSENWMSSGRHEPTYTDLLSGFGNNVDSSNGICPPFVDQGVVSSNSMRKHS
LDKEGKYNLHSWSMLPSSLSLSLDSNQKGRLGNMSYQAQGNSRYGGFGESSVMNGQRVEH
PHGNWMMPPPPSPFXNLANAREIMPRPQMLLDKHEAVKPKDGNYKLFGIPLITPDPALSH
RNAMNESPRNNQAHTFESDLKSEKSRGSKSTDNPVAVSEPALQTSQQHTRDAQGKSQGGS
TRSCTKVHKQGIALGRSVDLTKFNHYEELIAELDMLFEFGGELRSPKKNWMIVYTDDEGD
MMLVGDDPWQEFCSIVRKIFIYTREEVQKMNPGTLNAHGEDNLSLGAEGVDARVGKSQPL
PYA
>MdARF25
MTYKYQLTHARVAXEAYAVMALKHIXSTSDPGAALPECPTPSLSRKSIFLSPSPSWPRPA
SAILSMTKSSKPLAWTTSMRTRSSPSHSSTVVGRHRKHLRGHLTYTTRVRVLEENRDAVR
CXDADEAAQEAADAVTKRRRVSAPLHPRRTPPFRYALLLSDNPPLRLLSNYGGDLYPELW
KACAGPLVDVPXVQERVLYFPQGHMEQLEASTPTNQELNQGIPQFNLPSKILCXVVNVSL
LAEQETDEVYAQITLIPDANDMTQATPTQELVAKDLHGYEWRFKHIFRGQPRRHLLTTGW
STFVTSKRLSAGDSFVFLRGXNGELRVGVRRLARQQSSMPSSVISSQSMHVGVLATASHA
LATQTLFVVYYKPRTSQFIIGLNKYLEAVNNKFSVGIRFKMRFEGEDAPERRFSGTIVGL
EDISPHWADSKWRSLKVHWDESASIPRPDKVSPWEIEPFVASVPPSLPQPAVVKNKRPRP
PTEIPDAMSSTASAMWNSGLSQSHDKSPPSVSAEGKRSENHVGWQHQQADVISNNSVPRI
QTDVGWLSSQAGGSPHMFQETMEDSKSASAWPVFSGYSTPNSSKLKNDSMFDHVEKEKKT
ETATSCRIFGIDFTSHSTSSPAMEKVPLQPISGSTGTPEGRVSNMLATESDQKSDLSKTS
KEGKPGQLQLSPKETQSKHSCSMSARSRTKVQMQGIAVGRAVDLTTLEGYDQLIDELEEM
FDIKGQIRPGNIWQIVFTDNEGDMMLMGDDPWSEFCDMVKRIFICSSQNMKKISAGCKLP
MSSQEVEGGPCYWLEGSAEIKHAPEYIDIITVGHCGKVSSVPE
>MdARF26
MKVPTNGFMENSGEGEQKRINSELWHACAGPLVSLPPVGSLVVYFPQGHSEQVAASMQKE
TDFIPNYPNLPSKLICMLHNVTLHADTETDEVYAQMTLQPVNKYEKEALLASDMGLKQSK
QPAEFFCKTLTASDTSTHGGFSVPRRAAEKIFPPLDFSMQPPAQELVAKDLHDSAWTFRH
IYRGQPKRHLLTTGWSIFVSTKRLFAGDSVLFIRDEKSQLLLGIRRANRQQPAICSSVIS
SDSMHIGILAAAAHAAANNSPFTIFYNPRASPSEFVVPLAKYNKAMYTQVSLGMRFRMMF
ETEEAGVRRYMGTITGISDLDPVRWKGSQWRNLQVGWDESTAGDRPSRVSIWEIEPVVTP
FYICPPPFFRPKFPKQPGMPDDESDIENAFKRAMPWLGDEFGMKNSPSSVFPGLSLMQWM
NMQQNNQFSASQSGFFPSMVPPTGLQNNLGTDDPSKLLNFQAPVLSAPGLQSNKSAPQNQ
ASQMQQPNVTWAQQQQLQQLMHNPMSQQQQSNPQQQQLHQLLNSSANQHQQNHPQQQLQQ
LLQTPTNQQLQNYSHQQQREPQQQQDPQNLLQHQQLHQQQPQRQQHQQQQLSQPNPVNNG
SVAPNQVPGQNLQQPVMFSQHQQQQLLTGNTQSQQAVHSSSKNSFQVPTGQQNSQLQQQQ
LEPQPGVLQRQQQVSQLQPSPQQFLQQNMSQKVQQQPQVQQSSQQGISEQQLQLQLLQKF
QQQQQPQLLSPSSSLLQPQLLQQQLAHQQNQQLQQLPMTQHHQQQLSGNSFSTDRLLNNF
AAPSVMQSHHMPSIQPQNQHKPLTAIRSHSGLTEGDGPSCSTSPSTNNCQMSPSKYSNRN
QQGTAMLLGDSVAEPAHNLVQELQSKSDIRIKNELPSSKGPDQIKYKGTITDQLEASSSG
TSYCLDASTIHQNYALPTFCLDGDVQSNPRSSLPFSANIDGLAPDTLLSRGYDSQKDLQN
LLSNYGGTPRDIEIELSTAAISSQSFGAPNLPFKTGCSSDIPITDTGVLGNGLWANQAQR
MRTYTKVQKRGSVGRCIDVTRYKGYDELRHDLARMFGIEGQLEDPHRTDWKLVYVDHEND
ILLVGDDPWEEFVSCVQSIKILSSVEVRQMSLDGDLGNIPVPNQASSGTDSGNAWRPQYD
DNSAASFNR
>MdARF27
MEIDLNHAVSEVEKNAYCNGDCGGVCVXCLSSSTSSSSSNSSSAPVASSIYLELWHACAG
PLISLPKKGNVVVYFPQGHLEQVASSSPFSPMEMPTFDLHPQIFCKVVNVQLLANKENDE
VYTHVTLLPQPEFAGTNLEGKELEELGVDEGDGGSPTKSTPHMFCKTLTASDTSTHGGFS
VPRRAAEDCFPPLDYKQQRPSQELVAKDLHGVEWRFRHIYRGQPRRHLLTTGWSIFISQK
NLVSGDAVLFLRGENGELRLGIRKAVRPRNCLPDSVVGNQNTYPSVLSLVANAISTKSMF
HVFYSPRASRSEFVIPYQKYVRSIANPVTSGTRFKMRFDRDDSPEKRCSGVVTGIADLDP
FRWPNSKWRCLMVRWDEDIGNDHQDRVSPWEVDPSASLPPMNIQSSPRLKKLRTSLQGTQ
PIHSITAGGAGFKDFEESVKSSKVLQGQENIGFISPLYGCDTVNRSQDFEMHAPAHLSLA
SNATQKATIDELMRARHTSYTGFAESDRFPKVLQGQEICPLRSLTGKANFTLGDWESNIG
CTPFNVYQPPKPNHFSLASESLPNMYFPYGDVHRAXQEPTMCSNATNLPRENMQINPYTV
QMGVTRNEVGRPNKPSEHKTQESTSALPALVPNPRNPNDEDYNGTVTGCKLFGFSLTGEN
PTPNSQSSSKRSCTKVHKQGSLVGXAIDLAKLNGYGDLLTELERLFGMEGLLRDSDEGWR
ILYTDSENDVMVVGDDPWHEFCNVVSKIHIYTQEEVEKMTIGMISDDTQSSLEQAPVMLE
VSKSSSVSQPDSSPTVIRV
>MdARF28
MPPPHGRSIDPKVWRACAGNSVQIPTLNSRVYYFPQGHLEQSSPSSAAPVLLSPLLLSKP
LILCRISDLRFLADPTTDEVFAKLLLVPIPNEFPSIEPPNGDKLDADGNGDLERQDDRVF
SFAKILTPSDAHNGGGFSVPKFCADTIFPPLNFQADPPIQALFLTDLHGVVWEFRHIYRG
TPRRHLLTTGWSKFVNHKMLVAGDSVVFMRNGRGEMFIGVRRAVRASASSDCARWSYHIG
GGATNSMRLKTEDQDCSGRKVXSAEAVAEVAEMAAEGKPFEVVYYPKAGWWDFVVKSEVV
EKALKVFWTAGMRVKLAMETEDSSRMTWFQGTLSMASVPDNGPWQGSPWRMLQVTWDEPE
ALHNAKRVSPWQVEFVGSTPSIHTTFCPTKRFRAPLSHGLLINAEEEFFFPMTGAANLAM
GPFSASLLNYNFPAGMQGARQDTFSVSNLSHLLSENSPQACTYNSFGNNEVPKLKRVCTE
LNIGSSQSDELSPDSQSSVASFGMELDGNRLQTKVGTSSFQLFGKIIHTNQSVEGGSDDV
GCTEDSGNKEYNVAEGGHNHLDLNFTELLDRIDIKCQKTSAVDSCTL
>MdARF29
MKPPANGAGASDASCASNSCQGXANVKSINPELWQACAGPLVNLPPAGTHVVYFPQGHSE
QVAASIKKDVDGQIPNYPNLPSKLLCLLHNVTLHADPETDEVYAQMTLQPVSSFDKDALL
RSDLALKTNKPQPEFFCKTLTASDTSTHGGFSVPRRAAEKIFPPLDFSMQPPAQELVARD
LHDAVWTFRHIXRGQPKRHLLTTGWSLFISGKRLFAGDSVLFIRDEKQQLLLGIRRANRQ
PTNLSSSVLSSDSMHIGILAAAAHAAANNSPFTVFYNPRASPSEFVIPLAKYYKAACGNQ
LSLGMRFRMMFETEESGTRRYMGTITGISDLDPVRWKNSQWRNLQVNVMATSRCISSLVT
SGHLVGHVGWDESTAGERRNRVSVWEIEPVTAPFFICPPPFFRSXRPRQPGMPDEDSDMD
SLFKRTMPWLGDEMSMKDPQVLPGLSLVQWMNLQQNSSLGNSMQPNYLHSYSGSAMQNLN
GADLSQQLGLLAPQIPQMNNLQFNGQRLPQQVQQLDQLPKLSSSTSPLASMMQCQQQLGD
NSQQPRQNSVNQTLPSSQVQSQLLQPPTLVHNNGGILQQQSSSQNHLQRNLPQNLQQHQQ
QFAAQNQQQSFIQSQPPDQMNQQLQHLSDNQLQFQLFQKLQQQQQSLLAQQALQQPGQLV
QLQDQQRQMFDVSQSFSRPSPTQMLDMPQMAQTSHPQSRTMPQQMTKNNNSQANSRFSHS
PQQPKLQQQQPGXLPEMSGHMGHLPNPTTNQFSTAASNMMTGVAXAGXSGITDEVPSCST
SPSTNNGPSVIQPLMNNKAHRNSSIGEDMALSATAILSSGAINTMPWHGNLMKDFQHKSE
VKPSVNIARNQSXGILTPQAYMSGAAAHTDYLDTSSSTTSVGLSQNDVHLQQNNAPLPFH
PQSTLFRDASQEVEVLADQRNDVLYGSNIDVQLGIPLNPDPMLAKGVVGLAKDFSNNISS
GGILGNYENSKGAQPELSSSMVSQSFGVPDMTFNSIDSAINDSXFLDSGPWAPAPPLQRM
RTYTKVYKRGAVGRSIDMTRYTNYDELKQDLARRFGIEGQLEDRGRVGWKLVYVDHEKDV
LLVGDDPWEEFVNCVRCIKILSPQEVQQMSLDGDFGGNAVLPNQACSSSDGGKA
>MdARF30
MKGVVIAAVVVVLAMLVLVEPGHATVTCQQAMSSVTPCLQYLTSGSGTPPVACCSGVSGL
RQLTQTTEDRRTACQCLMDAANQNQDIKEAAAXGLPAACRVQINVPISRSVDCNNGGGGG
AGHVGLGRTREXQGPLRGSSDSSQARANKLSQAQSSSLSAVKSELLKMSLSAQLLHQPTK
KWMPTFPITPNLPPQLICQLHNVTMHADVETDEVYAQMTLQPLNPQEQKDVYLLPAELGA
ANKQPTNYFCKTLTASDTSTHGGFSVPRRAAEKVFPPLDYSQQPPAQELIARDLHDNEWK
FRHIFRGQPKRHLLTTGWSVFVSAKRLVAGDSVLFIWNEKNQLLLGIRRANRPQTVMPSS
VLSSDSMHIGLLAAAAHAAATNSRFTIFYNPRASPSEFVIPLAKYVKAVYHTRVSVGMRF
RMLFETEESSVRRYMGTITGISDLDSVRWPNSHWRSVKVGWDESTAGERQPRVSLWEIEP
LTTFPMYPSPFPLRLKRPWASGVPSFHGLKDGDMGINSPLMWLQGGLGDQGMQSLNFQGF
GVSPWMQPRLDASMAGLQPDVYQAMAAAALQEMRAVDSSKCSSQSLLPFQQSSSVSNGAA
AVLQRQVLPQSQPQNAYLESFQESQAPAQAQHQIPNXMSALPNFASITPSQSASMQSISS
QPQQQSFPDPVGNPIPSSDVPPVHSMLGSLSQDGTSHLLNLSGSNSAISSSLLAKQTTGE
PQLSSGAAQCVLPQVEQLRTPQSSFSEITALPPFPGREYSAFQGGTDPQSNLLFGVNIDS
SSLMLHNGIPNLRNIGNGNDSVSVPFGASNYASGTGNDFPLNSDMTTSSCVDESGFLQSS
ENVDQVNPTGTFVKVHKSGSFGRSLDISKFSSYDDLRSELARMFGLEGQLKDPQRSGWQL
VFVDRENDVLLLGDDPWQYSRLWKCKQMGKEGLNSVASVPNNKLSNGSNTTVDYVGRQDL
RNSRNGIASLGSLDY
>MdARF31
MRLSSSSSSPGFNHQLQEGEMKCLNSELWHACAGPLVSLPLLGSRVVYFPQGHSEQVAAS
TNKEVDAHFPNYPNLPPQLICQLHNVTMHADVETDEVYAQMTLQPLNPQEQKDVYLLPAE
LGAANKQPTNYFCKTLTASDTSTHGGFSVPRRAAEKVFPPLDYSQQPPAQELIARDLHDN
EWKFRHIFRGQPKRHLLTTGWSVFVSAKRLVAGDSVLFIWNEKNQLLLGIRRANRPQTVM
PSSVLSSDSMHIGLLAAAAHAAATNSRFTIFYNPRASPSEFVIPLAKYVKAVYHTRVSVG
MRFRMLFETEESSVRRYMGTITGISDLDSVRWPNSHWRSVKVGWDESTAGERQPRVSLWE
IEPLTTFPMYPSPFPLRLKRPWASGVPSFHGLKDGDMGINSPLMWLQGGLGDQGMQSLNF
QGFGVSPWMQPRLDASMAGLQPDVYQAMAAAALQEMRAVDSSKCSSQSLLPFQQSSSVSN
GAAAVLQRQVLPQSQPQNAYLESFQESQAPAQAQQQQQHQLQQSRHMHQLSVQHQIPNXM
SALPNFASITPSQSASMQSISSQPQQQSFPDPVGNPIPSSDVPPVHSMLGSLSQDGTSHL
LNLSGSNSAISSSLLAKQTTGEPQLSSGAAQCVLPQVEQLRTPQSSFSEITALPPFPGRE
YSAFQGGTDPQSNLLFGVNIDSSSLMLHNGIPNLRNIGNGNDSVSVPFGASNYASGTGND
FPLNSDMTTSSCVDESGFLQSSENVDQVNPTGTFVKVHKSGSFGRSLDISKFSSYDDLRS
ELARMFGLEGQLKDPQRSGWQLVFVDRENDVLLLGDDPWQEFVNNVYYIKILSPLEVQQM
GKEGLNSVASVPNNKLSNGSNTTVDYVGRQDLRNSRNGIASLGSLDY
>Potri.001G088600
MMAMNRGIGGGGGGGSLSQGNSEGCGGDDLYTELWKACAGPLVDVPKRGERVFYFPQGHM
EQLEASTNQELNQRVPLFNLPSKILCRVIHTQLLAEQDTDEVYAQITLIPESDQIEPTSP
DSSSSEPPRPTVHSFCKVLTASDTSTHGGFSVLRKHATECLPPLDMTQPTPTQELVAKDL
HGYEWRFKHIFRGQPRRHLLTTGWSTFVTSKRLVAGDSFVFLRGENGELRVGVRRVACQQ
SSMPSSVISSQSMHLGVLATASHAVSTLTLFVVYYKPRTSQFIISLNKYLEAVSNKFVVG
MRFKMRFEGEDSPDRRFSGTIVGVEDFSPHWNDSKWRSLKVQWDEPAPIPRPDRVSPWEI
EPCVASVPTNLSQPVTQKNKRPRPPFEIPALDLSSTASTRNSGLTQSHDLTQLSVTGEGK
SYENHVMWHQKQTDVNGHSNSMSRTQTEGGWLASPHVNVSQHPFQDAMEDSKSVSPWPVF
SGYSTPLSSKSKNDAILDPSDKGRKSEVPTSYRLFGIDLVNHSSSSTPIEVPAQLMSICS
GATEGHVLGALSAVDSDQKSEVSKEQKPEQLQKSPKEIQSKQSSTSTRSRTKVQMQGIAV
GRAVDLTMLKGYSQLIDELEQLFDIKGQLHPRDKWEIVYTDDEGDMMLVGDDPWPEFCNM
VRRIYICSSQDVKRMGPGSKLPMLPIKVVFGLRGWFKLERQEALAD
>Potri.003G142100
MMAMNRGGGGGSFSQANSEGCGEDDLYTELWKACAGPLVDVPKRGERVFYFPQGHMEQLE
ASTNQELNQRVPLFNLPSKILCRVINTQLLAEQETDEVYAQITLLPESDQIETTSPDPCP
SEPPRPTVHSFCKVLTASDTSTHGGFSVLRKHASECLPPLDMIQPIPTQELVAKDLHGYE
WRFKHIFRGQPRRHLLTTGWSTFVTSKRLVAGDSFVFLRGENGELRVGVRRVARQQSSMP
SSVISSQSMHLGVLATASHAISTLTLFVVYYKPRTSQFIISLNKYLEAVNNKFAVGMRFK
MRFEGEDSPERRFSGTIVGVEDFSPHWNDSKWRSLKVQWDEPASISRPDRVSPWEIEPCV
ASVPANLSQPVQPKNKRPRPPIEIPAFDLSSTASTPWNSGLAQSCDLTQLSVTGEGKRNE
NHVMWHQKQTDINGHSNSMTRTQGEGGWLSSPHVNVSQHLFQEAMEDSKSVSPWPVFVGY
STPLSSKSKNDPIPDPSNKGRKYEVPTSYRLFGFDLVNQSTSSSSPIEKVSAQPISVSRG
ATDGRVLAALPAVDSDQKHEVSKEKKPEQLHGSSKEIQSKQSSTSTRSRTKVQLQGIAVG
RAVDLTLIKGYGQLIDELEQLFDIKGQLHPRDKWEIVYTDDEGDMMLVGDDPWPEFCNMV
RRIFICSSQDVKKMSPGSKLPMLALEGEGTVLSSDSAEN
>Potri.002G172800
MAHAERGCDDLYTELWKACAGPLVDVPKDGERVFYFPQGHMEQLEASTNQELNQQIPRFN
LPPKILCRVVNIQLLAEQDTDEVYAQITLHPEVDQTEPTSPDPCPPEPAKPTIHSFCKIL
TASDTSTHGGFSVLRKHATECLPPLDMSQATPTQELAARDLHGFEWRFKHIFRGQPRRHL
LTTGWSTFVTSKRLVAGDAFVFLRGHNRELRVGVRRLARQQSSIPSSVISSQSMHLGVLA
TASHAVLTQTLFVVYYKPRTNQYIIGLNKYLEAVKNGFSVGMRFKMRFEGEDSPERRFTG
TIVGVGDISPEWSGSIWRSLKIQWDEPATIQRPERVSPWDIEPFAAPASPNLTQQVMKTK
RPRPTDIPTSAASSFWYHGSTQSHELAQLGSSNEVQSSESHVWSMRQKEIDSSLLNNSSS
SNTRARPEGIWPSSPNMNVSLNFFPDSVGDNNFATTRSIISGFSSPISSRQSNCLINEQV
EKGRKYENSVGCRLFGIDLTSNSGSSAPPEKEPGYPIVDSNGTKGLVPAASEAERAQAMD
VSMYSKEQKQVLSEAMVKESQSKQGSTTSMRTRTKVQMQGIAVGRALDLTVLKGYRDLIY
ELEKMFEIEGELSTPNKWAVVFTDDEGDMMLVGDDPWPEFCKMVKKIFIYSSEEVKKTGT
RCKLPASSFEGEETVVSMDSDHRSDA
>Potri.014G100100
MSQATPTQELAARDLHGYEWRFKHIFRGQPRRHLLTTGWSTFVTSKRLVAGDSFVFLRGD
NGELRVGLRRVARQQCSIPSSVISSQSMHLGVLATASHAVLTHTLFVVYYKPRTNQYIIG
LNKYLEAVKNGFSVGMRFKMRFEGEDTPERRFTGTIVGVGDISPEWSGSIWRSLKIQWDE
PATIQRPERVSPWDIEPFAAPASPNLTQQVVKSKRPRSVDIPTSEITTNPAASAFWYHGP
TQSRELVQRGSITEVQSSESHVWSMRQKEIDSNLNNNGSCNSRARPEGIWPSSSHMNVSL
NFFPDSAADNKCAKTQSIISGFASSISRQSNGLINEQVERGRKFENSVGCRLFGIDLTSN
SGIAAVPEKEPAYPIVDYNGTQGLVPASSEAEKAQTMDVSMSSKEQKQVVPDTLAKESQS
KQGSTTSTRTRTKVQMQGVAVGRALDLTVLKGYKDLINELEKMFETGGELSTREKWAVVF
TDNEGDMMLVGDDPWPEFCKMVKKIFIYSSEEVKKMSTRCKLPASSFEGEGTVVSMESEH
KSDA
>Potri.001G066200
MINGSYSVDNKRNGIARGSSSFPVAGEGSEDALYKELWHACAGPLVTVPRQGELVYYFPQ
GHIEQVEASTNQVADDQQMPAYNLPPKILCRVVNVQLKAELDTDEVFAQVILLPVAEQDV
DLVEKEDLPPPPARPRVHSFCKMLTASDTSTHGGFSVLRRHADECLPPLDMSLQPPAQEL
VAKDLHGNEWRFRHIFRGQPRRHLLQSGWSLFVSAKKLVAGDAFIFLRGETEELRVGVRR
ALSQPSNVPSSVMSSHSMHIGILATVWHAVSTGSMFTVYYKPRTSPAEFIIPIDKYRESV
KINYAIGMRFKMKFEAEEAPEQRFSGTVIGVEEADPKKWPRSKWRCLKVRWDETSPVHRP
DRVSPWKIERALAPSLDPVPGCQSKRHRSNMATSSADSSAPTKKDNEPSRHLQHKEILTL
RNTHAGKNYSDSKHNPAQALFQGKDQTAFDNRKLGPDDKIPQVMHGAKLMNLTTGPGTLH
ESYESTHPFFELNSDDVDRPSKLNETGMFNCHSAPLMYLGHPFNMMASRMEVHVAKDKDI
QQQRGSWFSPLPYADNSSHPSGSKPQHLPFQQRNKETSKDGNCKLFGFSLFGNPMAAEPA
IIHRHSTEKQQQQINVASDHLKLLGSEGFLEQAKHSKHVRPEEQGNIFQASALHSKDVQG
MPEGDSTRRCVKVYKQGTAVGRSLDLAKFNGYNELTAELDQIFEFHGELVAPNKDWLIVF
TDDEGDMMLVGDDPWQEFCSMVRRIFVFTREEINRMEPRSLNLEAEGNSQSADQMVDLMG
DGTSKHLPAVSP
>Potri.002G172800
MAHAERGCDDLYTELWKACAGPLVDVPKDGERVFYFPQGHMEQLEASTNQELNQQIPRFN
LPPKILCRVVNIQLLAEQDTDEVYAQITLHPEVDQTEPTSPDPCPPEPAKPTIHSFCKIL
TASDTSTHGGFSVLRKHATECLPPLDMSQATPTQELAARDLHGFEWRFKHIFRGQPRRHL
LTTGWSTFVTSKRLVAGDAFVFLRGHNRELRVGVRRLARQQSSIPSSVISSQSMHLGVLA
TASHAVLTQTLFVVYYKPRTNQYIIGLNKYLEAVKNGFSVGMRFKMRFEGEDSPERRFTG
TIVGVGDISPEWSGSIWRSLKIQWDEPATIQRPERVSPWDIEPFAAPASPNLTQQVMKTK
RPRPTDIPTSAASSFWYHGSTQSHELAQLGSSNEVQSSESHVWSMRQKEIDSSLLNNSSS
SNTRARPEGIWPSSPNMNVSLNFFPDSVGDNNFATTRSIISGFSSPISSRQSNCLINEQV
EKGRKYENSVGCRLFGIDLTSNSGSSAPPEKEPGYPIVDSNGTKGLVPAASEAERAQAMD
VSMYSKEQKQVLSEAMVKESQSKQGSTTSMRTRTKVQMQGIAVGRALDLTVLKGYRDLIY
ELEKMFEIEGELSTPNKWAVVFTDDEGDMMLVGDDPWPEFCKMVKKIFIYSSEEVKKTGT
RCKLPASSFEGEETVVSMDSDHRSDA
>Potri.003G163600
MELRAGAGVFRWLVKVPMIIHNDFLSFSFDFFRFYWIIAVVVLARVGSEDALYKELWHAC
AGPLVTVPRQGELVYYFPQGHIEQVEASTNQVADDQQMPAYNLSPKILCRVVNVQLKAEL
DTDEVFAQVILLPETQQDVELVEEEDLPPLPARPRVHSFCKMLTASDTSTHGGFSVLKRH
ADECLPPLDMSLQPPVQELVAKDLHGNEWRFRHIFRGQPRRHLLQSGWSLFVSAKKLVAG
DAFIFLRGETEELRVGVRRALRQPSKIPSSLISSHSMHIGILATAWHAVSTGSMFTVYYK
PRTSPAEFIIPVDKYMESVKINYAIGMRFKMRFEADDAPEQRFSGTVIGVEEADPKKWPR
SNWRCLKVHWDETSPVHRPDRVSPWKVEPALAPSMDPVSGCRLKRHRPNTVTSSADSSAL
TKKDNGPSRHMQHQEILTLRNTPTGKNYSDNNHNPPWVLSQGTGTLLKSYESSRPFFGLF
SDDVDQPSKLTSDEKSMFNWHSAPMMYTGHPFNMLASSMEVQVAKDKDTQQQHGSRFLPF
PYADSSPHPSRSKPQHLPFQQCNERTAKDDNYKLFGVSLFRNSKALEPATIHRHSADKPQ
HQINVASDHLQLLGSDRYLEQLKHPKHARCEEQENIFQASSLYSKDVQGKPEGGSARRCV
KVHKQGTAVGRSLDLAKFNGYNELTAELDQIFEFNGELVAPNKDWLIVFTDDEDDMMLVG
DDPWQEFCSMARRIFIYTKEEINRMEPRSLNREAEGNSRSTDQMVDLENRISKHLPAVSP
SECQGLCYMTGSKVRDASTWIPKP
>Potri.002G207100
NKNDLYTELWYACAGPLVYVPRVGDKVFYFPQGHLEQVAAFLNEDSKTAMPIYDLPYKIL
CKVVHVQLKAEAKTDEVFAHITLLPVAEGDELSSNKDGESLLLHRKTRVLSFTKKLTPSD
TSTQGGFSVPKRHAEESLPPLDKSQQPPAQELLAKDLHGSEWRFRHIYRGQPKRHLLTGG
WSTFISSKRVVAGDSFIFLRGESGELRVGVRRAMKLENNLSANVVTAHSMQLGILSSASH
AISTGSIFTIFFHPWTSPAEFIIPFDQYMKSAEIEYSIGTRFIMQFEGEECTEQRCQNFW
NILHSLTYLKILGFLDLPTVNGILSVICDEFGRTA
>Potri.003G001000
MNHTSGGNPHPGGCNDALYKELWHACAGPLVTLPCEGERVYYFPQGHMEQLEASMHQGME
QQMPSFNLPSKILCKVVNVQRRAEPETDEVYAQITLLPEPDQSEVTSPDPPLPEPERCTV
HSFCKTLTASDTSTHGGFSVLRRHADDCLPPLDMSQQPPWQELVATDLHGNEWHFRHIFR
GQPRRHLLTTGWSVFVSSKKLVAGDAFIFLRGENGELRVGVRRLMRQQTNMPSSVISSQS
MHLGVLATASHAIVTGTLFSVFYKPRTSRSEFIVNLNKYIEAQNHKLSVGMRFKMRFEGE
EVPERRFSGTIVGVGDNISSGWADSEWRSLKVHWDEPSSILRPERVSPWDLEPLVATTPS
NSQPMQRNKRPRPSVLPSPTANLSALGMWKPSVESSAFSYGESQRGRDPYPSPNFSTTAK
ANSLSFCGNSQVTSVSPNSMYRPNQVESVTDSFAPVVNKDLGERRQGTGIGYRLFGIQLI
DNFNAEGTSPVVTVSGTVGNDRPVVSLEAESDQHSEPEKSCLRSHQELQSRQIRSCTKVH
MQGVAVGRAVDLTQFEHYEDLLRKLEEMFDIEGELSGSTKKWQVVYTDNEDDMMKVGDDP
WHEFCSMVKKIFIYASEEVKRLSPKIKLSGDEEIKGDSANANADASVNTEDRSSVVGPGC
>Potri.004G228800
MAFAAMNHTSGGNPHAGGCNDALYKELWHACAGPLVTLPREGELVYYFPQGHMEQLEASM
HQGMEPQMPLFNLPSKILCKVVNVQRRAEPETDEVYAQITLLPEPDQSEVTSPDPPLPEP
ERCTVHSFCKTLTASDTSTHGGFSVLRRHADDCLPPLDMSQQPPWQELVATDLHGNEWHF
RHIFRGQPRRHLLTTGWSVFVSSKKLVAGDAFIFLRGENGELRVGVRRLMRQQTNMPSSV
ISSQSMHLGVLATASHAIATGTLFSVFYKPRTSRSEFIVSLNKYLEVRNHKLSVGMRFKM
RFEGEEVPERRFSGTIVGVGDNISSGWADSDWRSLKVQWDEPSSIMRPERVSHWELEPLV
ATTPSNSQPVQRNKRARPYVIPSPTADLSALGMWKSPVESSALSYGDSQRGRDLYSSPNF
STTAKVNSLGFRGNSQVASVSHNSMHWPNRVESVTDSFAPVVNKDSGERRQGTGIGYKLF
GIQLVENSNTEGTSPVVVSGTVVNDLPVLSLEAESDQHSEPEKSCLRSSQELQSRQIRSC
TKVHMQGVAVGRAVDLTQFKRYEDLLRKLEEMFDIEGELSGSTKKWQVVYTDNEDDMMKV
GDDPWNEFCGMVKKIFIYTSEEVKRLSPKIKLLAEEEVKGIGDNADAAVNTEDRSSTIGP
GC
>Potri.002G207100
NKNDLYTELWYACAGPLVYVPRVGDKVFYFPQGHLEQVAAFLNEDSKTAMPIYDLPYKIL
CKVVHVQLKAEAKTDEVFAHITLLPVAEGDELSSNKDGESLLLHRKTRVLSFTKKLTPSD
TSTQGGFSVPKRHAEESLPPLDKSQQPPAQELLAKDLHGSEWRFRHIYRGQPKRHLLTGG
WSTFISSKRVVAGDSFIFLRGESGELRVGVRRAMKLENNLSANVVTAHSMQLGILSSASH
AISTGSIFTIFFHPWTSPAEFIIPFDQYMKSAEIEYSIGTRFIMQFEGEECTEQRCQNFW
NILHSLTYLKILGFLDLPTVNGILSVICDEFGRTA
>Potri.014G135300
MGKKRSVAGEAKTSRSHEVGVLKTTKCFNNGLPPRNPQENKDDLYTELWHACAGPLVYVP
RAGDKVFYFPQGHMEQVAARMNEEGKMEMPIYDLPYKILCKVVHVELKAEAGTDEVFARI
TLLPVAEEDELSSNKDGKSLPLHRKTCARSFTKKLTPSDTKTHGGFSVPKRHADQCLPPL
DKSQQPPVQELLAKDLHGFEWCFKHIYRGQPKRHLITSGWSTFVSSKRLVAGDSFIFLRG
ESGELRVGVRRAMKLENNLSANILSSHSMQLGILSSASHAITTGSMFTIYFHPWTSPAEF
IIPYDQYMKSAEIDYSAGTRFRMLFEGEECAEQRFEGTVVGTEDVDHIRWPNSEWRILKV
KWDAASEPFVHQERVSPWNIEPIEPIRKKHASRLHLHKMECIADKSLPRFLISVKEVPHL
TSPPNPDWNRSPIGRDNQLQFWMGGPIYPCPSNTVSFPGGNIARLGIPNSRHSTFNSYGV
HDNAVGSRSLSVPNVSHNSGSQKWRGSELKHANEVPLAAPHRYMLFGVNLVSNSPELPSS
QVATSVVNESHNYVPVTSQSSVSEPSKSTSGVNSEKQCKNCCSAAIRSCTKVLKYGTVPG
RSVDLTQFDGYNELICELDLMFDFQGSLIDETSGWYVVYSDNEGDMMQIKDCPWQEFQLT
VRRIFISPKEDIGKLNPLSPNPSPSG
>Potri.009G011800
MEIDLNHPVTEVEKNSFCTNGDSSCSSNSSSSPVSSSIYLELWHACAGPLTSLPKKGNVV
VYFPQGHLEQLASSSPFSHRDMPNFDLHPQIFCKVVNVQLLANRENDEVYTRLTLLPQPE
VVGQDLEGKELQELGVDGEGDDASPTKSTPHMFCKTLTASDTSTHGGFSVPRRAAEDCFP
SLDYKQQRPSQELLAKDLHGVEWRFRHIYRGQPRRHLLTTGWSIFVSQKNLVSGDAVLFL
RGEGGELRLGIRRAARPRNGLPDSVTGKQNSLPSALSLVSNAISTKSVFTVSYSPRATHA
VFVVPYQKYIKSITNAVCIGTRFKMRFEMDDSPERRCSGVVTGTADLDPYKWPNSKWRCL
MVRWDEDVISDHQERVSPWEIDASVSLPPLIIQSSPRLKKLRTGLQAAPPDKPIAGGGGF
LDFKESVRSSKVLQGQENVGLLSPVYRCDTVNHPLDFEVRNKAQQNLILTGIEKAKISEL
TRAHPATHTGFTESDRFLKVLQGQEICSLSSVGALGKPNTGRSSFQMYPGPRPAFYPVAA
ESLRSMYFPYGDVYKNGQDPRTQSYAIFSRENAHFNTSSIQTCVVREEVRKPNQSSEYKT
QESISAAPALCANLRNQKDDFFNGNATGCKLFGFSLNAETSPNSQNTSKRSCTKVHKQGS
LVGRAIDLSRLNGYSDLLNELERLFSMEGLLRNPEEGWRILYTDSENDVMVVGDDPWLEF
CNVATKIHIYTQEEVEKMTVGITGDDTQSCLDQAL
>Potri.001G358500
MRHSSAGFNPQTHEVEKRVLNSELWHACAGPLVSLPAVGSRAVYFPQGHSEQVAASTNKE
VNAQIPSYPSLPAQLICQLHNVTMHADVETDEVYAQMTLQPLSPQEQKAAYLPADMGTPS
KQPTNYFCKTLTASDTSTHGGFSVPRRAAEKVFPPLDFSQHPPAQELIARDLHDNEWKFR
HIFRGQPKRHLLTTGWSVFVSAKRLVAGDSVLFIWNEKNQLLLGIRRATRPQTVMPSSVL
SSDSMHLGLLAAAAHAAATNSRFTIFYNPRASPSEFVIPLAKYLKAVYYTRVSVGMRFRM
MFETEESSVRRYMGTITGISDLDVVRWPNSQWRSVKVGWDESTDGERQPRVSLWEIEPLT
TFPTYPSPFPLRLKRPWPPGLPSFHGIKDDDLGKNPSLMWLRGDGDCGYQSLNFQGTGVS
PWVQPRVDASMLGLQNDVYQTMATAAFQEMRTLDPSKSSAASFLQFQQHQNLPTRSAALM
QPRMLQQSPPQQTFFQGVQENKHQSQTPSQSHLIQQQLLHHHLLDSPQQQQQPFLQQQQL
ADQQIPNGVSAISQYASASQSLTPPLQAISLCQQHSYSDSNGNPATSPAVSSLQSLLDSF
PPNESSHLLSWPRINPLVTSSGWPSKRAAVESLTSSGAPQCMVTQVEQLGPLHTSITPSS
VSLPPFPGRECSIDRDGGTDQQNHLLFGVNIEPSSLLLQNGMSSLRGVGSDSDSTTIPFS
SNYISTAGTNFSLNPAMTPSSCIDDSCFLQSTENASQGNPPTRTFVKVYKSGSFGRSLDI
TKFSSYNELRSELSRMFGLEGQLEDPLRSGWQLVFIDRENDVLLLGDGPWPEFVNSVWYI
KILSPQEVQQMGKRGLELLNSFPIQRLSNGSCDDYANRQDS
>Potri.011G091900
MRHSSASFNPQTQEGEKRVLNSELWHACAGPLVSLPAVGSRVVYFAQGHSEQVAASTNKE
VDARIPNYPSLPPQLICQLHNVTMHADVETDEVYAQLTLQPLSPQEQKDAYLPADLGTPS
KQPTNYFCKTLTASDTSTHGGFSVPRRAAEKVFPPLDFSQQPPAQELIARDLHDNEWKFR
HIFRGQPKRHLLTTGWSVFVSAKRLIAGDSVLFIWNEKNQLLLGIKRATRPQTVMPSSVL
SSDSMHLGLLAAAAHAAATNSRFTIFYNPRASPSEFVIPLAKYLKAVYYTRVSVGMRFRM
LFETEESSVRRYMGTITGISDLDVARWPNSLWRSVKVGWDESTAGERQPRVSLWEIEPLT
TFPMYPSPFPLRLKRPWTPGLHSFHGKLLYTILRALMDGIKDDDLGMNSSLMWLRGDGDR
GIQSLNLQGMGVAPWMQPRVDTSMLGLQNDVYQTMATAAFQEMRALDPSKSSAASLLQFQ
QHQNLPIRNAALMQPLMLQQSPSQQAFLQGVQENKHQSQPQSQTPTRSHLIHQLQHQHSL
DSPEQQQPLLQQQHLADQQIPNVVSAISQYASATQSLTPPLQAISLCQQHSFSDSNGNLV
TSPVVSPLQSLLGSFPQDETSHLFNFPRTNPLTTSSGWPSKRAAVDPLISSVAPQCMMSQ
VEQLGPPQTSISPSSVSLLPFPGRECPTEQDGGTDPQSHLLFGVSIEPSSLLMQNGLSSL
RGVGSDSDSTTVPFSSNYMSIAGTNFSLNPAMAPSSCIDESGFLQSMENVGQGNPPSRTF
VKVYKSGSFGRSLDITKFSNYNELRSELAFMFGLEGQLEDPLRSGWQLVFIDRENDVLLL
GDGPWPEFVNSVWCIKILSPQEVQQMGKRGLELLNSVPIQRLSNGSCDDYVNRQDSQNLS
NAITSVGSLDCREI
>Potri.002G055000
MRLSSSSSSTTGFNQVTQEGDNKCLNSELWHACAGPLVSLPHVGSRAVYFPQGHSEQVAA
STNKEVDAHIPNYPSLPAQLICQLHNVTMHADVETDEVYAQMTLQPLSPEDKKDAYLLPA
ELGTASKQPSNYFCKTLTASDTSTHGGFSVPRRAAEKVFPPLDFSQTPPAQELIARDLHD
NEWKFRHIFRGQPKRHLLTTGWSVFVSAKRLVAGDSVLFIWNEKNQLLLGIRRANRPQTV
MPSSVLSSDSMHIGLLAAAAHAAATNSRFTIFYNPRTSPSEFVIPLVKYIKAVYHTRVSV
GMRFRMLFETEESSVRRYMGTITGISDLDPARWPNSHWRSVKVGWDESTAGERQPRVSLW
EIEPLTTFPMYPSAFPMRLKRPWPSGLPSFHAGLKDDDLSINSPMMWLQGGVGDLGVHSL
NFQNFGAAPWIQPRFEASMPALQPDVYQTMAAAALQEMRTVESSKLASQSLLQFQQSQNL
STGPAALVQRQMLQQSNLQNAFLQNFQENQASTQTQLLQQQLQQHIQYTDQQQQQQQRHQ
PQHQHQHQHQQVQQPKQLNELSAQQQIPNVISALPHLTSVAPSHSPSLQAIPSQCQQQAF
SEPLGNLIAASGVSSVPSIMGSLPQDRGHLLNSNGSNPVSSSALLSKQAAFGPQLSSGAA
PGVLPQVEQSGTTQSAVSDLATLLAPFSGREYSTYQGANDPQNNLLFGVNIDSSTFMLQH
GIPNLRNIGTENDPLSMPFTASTFTSATGSDIPLTSDMTASSCVDESGFLQSSENVDQVN
PSTRTFVKVHKSGSYGRSLDISKFSSYDELRSELARLFCLEGQLEDRQRSGWQLVFVDRE
NDVLLLGDDPWQEFVNNVWYIKILSPLEVQQMGKEGLTSAASVPSQKLSNSTSDGYMNRQ
EFRNSSNPDGYLNRQDFRNSSNGIASMGSLDYQGRCS
>Potri.005G207700
MRLSSSSSSTGFNQQTPEGDKKCLNSELWHACAGPLVSLPHVGSRVVYFPQGHSEQVAAS
TNKEVDAHIPNYPSLPPQLICQLHNVTMHADVETDEVYAQMTLQPLSQDDQKDAYLLPAE
LGTASKQPTNYFCKTLTASDTSTHGGFSVPRRAAEKVFPTLDYSQTPPAQELIARDLHDN
EWKFRHIFRGQPKRHLLTTGWSVFVSAKRLVAGDSVLFIWNEKNQLLLGIRRANRPQTFM
PSSVLSSDSMHIGLLAAAAHAAATNSRFTIFYNPRASPSEFVIPLVKYIKAVYHTRVSVG
MRFRMLFETEESSVRRYMGTITGISDLDPVRWPNSHWRSVKVGWDESTAGERQPRVSLWE
IEPLTTFPMYPSAFPMRLKRPWPSGLPSFHGLQDGDLNINSPMMWLQGGVGDLGVQSLNF
QSFGVAPWIQPRFDTSMPALQPEMYQTMAAAALQEMRTVESSKLASQSHLQFQQSQNVSN
GPAALIQRQMLQQSNLQHALLQNFQENQASTQAQFLQQHLQHRNQYTGQQLQQHQPQLQQ
VQQPKQLNELSAPQQIPNVISALPHLTSVAPSQSPSLQPISSQCQQQAFSEPLGNSIAAS
DVSSMHSVIGSLSQDGGSHLLNSNGSNPVISPALLSKRAAIDPQLSSGAAHCALPQVEQL
RTTQSTVSDLATLLAPFSGREYSTYQGANDPQNNLLFGVNIDSSTFMLQHGIPNLRNIGT
ENDPLSMPFAASTFTSATGSDIPLNSDMTASSCVDESGFLQSSENVDQVNPSTRTFVKVH
KSGSYGRSLDISKFSSYDELRSELARLFCLEGLLEDPQRSGWQLVFGDRENDVLLLGDDP
WQEFVNNVWYIKILSPLEVQQMGKEGLSPAASVPSQKLSNSNSDGHMNTQGFRNSSNGIA
SMGSLDY
>Potri.004G078200
MKLSTSGLGGQQAGQEGEKKCLNSELWHACAGPLVSLPTAGSRVVYFPQGHSEQVAATTN
KEVDAHIPNYPSLPPQLICQLHNVTMHADVETDEVYAQMTLQPLTPQEQKETFLPMDLGM
PSKQPTNYFCKTLTASDTSTHGGFSVPRRAAEKVFPPLDFTQQPPAQELIARDLHDVEWK
FRHIFRGQPKRHLLTTGWSVFVSAKRLVAGDSVLFIWNEKNQLLLGIRRATRPQTVMPSS
VLSSDSMHIGLLAAAAHAAATNSCFTVFYNPRASPSEFVIPLSKYIKAVFHTRISVGMRF
RMLFETEESSVRRYMGTITGISDLDPVRWPNSHWRSVKVGWDESTAGERQPRVSLWEIEP
LTTFPMYPSLFPLRLKRPWHPGSPSLLDSRDEASNGLMWLRGGSGEPGLPSLNFQANMLP
WMQQRLDPTMLGNDHNQRYQAMLAAGMQNLGSGDPLRQQFMQLQQPFQYLQQSSSHNPLL
QLQQQQQQQAIQQSIPHNILQAQNQISTESLPRHLLQQQLNNQPGDQAQQHQHIYHDGLQ
IQTDQLQRQQSNLPSPSFSKTEYMDSSSKFSATNTPMQNMLGSLCSEGSVNLLDFSRAGQ
STLTEQLPQQSWVPKYAHQEVNAFANSISLPRTYPEKDPSMEAENCSSDAQNPTLFGANI
DSSGLLLPTTVPRYSTSSIDADVSSMPLGDSGFQNSLYGCVQDSSELLSNAGQMDPPTPS
GTFVKVYKSGSVGRSLDISRFSSYHELRGELAQMFGIEGKLENPHRSGWQLVFVDRENDV
LLLGDDPWELFVNNVWYIKILSPEDVLKLGEQGVEPSGPNAVHRMSGGVA
>Potri.017G141000
MKLSTSGLGGQQAGQEGEKKCLNSELWHACAGPLVSLPTMGSRVVYFPQGHSEQVAATTN
KEVDAHIPNYPSLPPQLICQLHNVTMHADVETDEVYAQMTLQPLTPQEQKETFLPLDLGM
PSKQPTNYFCKTLTASDTSTHGGFSVPRRAAEKVFPPLDFTQQPPAQELIARDLHDVEWK
FRHIFRGQPKRHLLTTGWSVFVSAKRLVAGDSVLFIWNEKNQLLLGIRRATRPQTVMPSS
VLSSDSMHIGLLAAAAHAAATNSCFTVFYNPRASPSEFVIPLSKYVKAVFHIRVSVGMRF
RMLFETEESSVRRYMGTITGTSDLDPVRWPNSHWRSVKVGWDESTAGERQPRVSLWEIEP
LTSFPMYPSLFPLRLKRPWHPGSSSLLDSRDEASNGLIWLRGGSGEQGLPSLNFQANMLP
WMQQRLDPTMLGNDHNQQYQAMLAAGMQNLGGGDPLRQQFMQLQQPFQYPQQSSSPNPLL
QLQQQHQAMQQSIPHNILQPQNQISSDSLPRHLLQQQLNNQPDDQAQQHQHAYHDGLHIQ
TDLLQRQQSNLPSPSFSKTEYMDSSPKFTVSTTPMQNILGSLCTEGSGNLLDFTRAGQST
LTEQLPQQSWVPKYAHHDVNAFSNSLSLPRTYPEKDLSVEAENCNSDAQNPTFFGLLLPT
TVPRYPTSTVDTDVSSMPLGDSGFQNSLYGCVQDSSELLPNAGQMDPPTPSRTFVKVYKS
GSVGRSLDISRFSSYHELREELAQMFGIEGKLENPHRSGWQLVFVDRENDVLLLGDDPWE
LFVNNVWYIKILSPEDVLKMGEQGFESSGPNAVKG
>Potri.006G077800
MKSPATGAGGTATTSTATNGEGAEKKSINPELWQACAGPLVNLPAAGTHVVYFPQGHSEQ
VAASMKKDVDAQIPNYPNLPSKLLCLLHNVTLHADPETDEVYAQMTLQPVSSFDKDALLR
SDLALKSNKPQTEFFCKTLTASDTSTHGGFSVPRRAAEKIFPPLNFSLQPPAQELVARDL
HDNVWTFRHIYRGQPKRHLLTTGWSLFVSGKRLFAGDSVLFIRDEKQQLLLGIRRANRQP
TNLSSSVLSSDSMHIGILAAAAHAAANNSPFTVFYNPRASPSEFVIPLAKYYKAVYSNQI
SLGMRFRMMFETEESGTRRYMGTITGISDLDPVRWKNSQWRNLQVGWDESTAGERRNRVS
IWEIEPVTAPFFICPPPFFRSKRPRQPGMPDDDSSDFDSLFKRTMPWLGDEFCMKDPQAL
PGLSLVQWMNMQQNPSLANSMQPNYMQSLSGSVLQNLPGADLSRQLGLSSPQMPQPNNVQ
FNAQRLPQQAQQLDQLPKLQSSLIPLGSIMQPQQQMGDITQQSRQNLMAQTLPSSQVQAQ
LLQPQTLAQTNNILQQQPSIQSHQLLRNLPQTLHHQQQQNQQQHIMGQNQQQSLMQSQLS
DHVNQHMQISDNHIQLQLLQKLQQQQQSLLAQQSAMQQAGQLGQLQDSQRQLLDASQSFS
RSMAPSQMLEIPQTAPTSLPQPNTIPQQLTKNNNQNNVRFSHPPQQPKLQQQHTGILPLS
EMAGHMGLLPSSMANQLSAAGSSILTAAAGQGQSGITDDVPSCSTSPSTNNCPNIVQPMI
NSRAHRSTAMGEDMAQSAATLLNPSALETVSSNGNLVKDLLQKSEVKPSLNISKNQSPGF
FTPQTYLNGVAAQTDYLDTSSSTTSICLSQNDVHLQQNNNSLSYNPQPMLLRDTIHDGEL
QADLRNNIPCGTNIDSQLTMPVSSDNLFTKGMVGLGKDFSNNFSSAGMLTSCENSKDPQQ
DLSSSMVSQSFGVPEMPFNSINSAINDNSCLNRGAWAPPQQQFQRMRTYTKVYKRGAVGR
SIDIARYSGYAELKQDLARRFGIEGQFEDQQRIGWKLVYRDLDDDVLLVGDDPWEEFVNC
VRCIKILSPQEVQQMSLDGDFGNSVLPNQACSSSDNVNA
>Potri.018G145800
MRILKGNLLTNECVTRGDDAGVEKKSINPELWQACAGPLVNLPAAGTHVVYFPQGHSEQV
AASLKKDVNAQIPNYPNLPSKLLCLLHNVTLHADPETDEVYVQMTLQPVSSFDKDALLRS
DLALKSNKPQTEFFCKTLTASDTSTHGGFSVPRRAAEKTFPPLDFSMQPPAQELVARDLH
DNVWTFRHIYRGQPKRHLLTTGWSLFVSGKRLFAGDSVLFMRDEKQQLLLGIRRANRQPT
NLSSSVLSSDSMHIGILAAAAHAAANNSPFTVYYNPRASPSEFVIPLAKYYKAVYSNQIS
LGMRFRMMFETEESGTRRHMGTITGISDLDAVRWKNSQWRNLQVGWDESTAGERRNRVSI
WEIEPVTAPFFICPPPFFRSKHPRQPGMPDDDSTDFDSLFKRTMPWLGDDIYMKDPQVLP
GLSLAQRMNMQQNPSLANSMQPNYMQSLSGSVLQNLPGGDLSRQLGLSSPQMPQPNNLQF
NAQRLPQQAQQLDQLPKLQSLLNPLGSIIQSQQQMGDITQQSRQNMMAQTLPSSQVQAQL
LQPQTLAQTNNILQQQPSIQSHQLLRNLPQTLHQQQQNQQQHIMGQNQQQSLMQSQLSDQ
VNQHMQMSDNQIQSQLMQKLQQQQQSVSAQQSAMHQAGQLGQLQDSQRQLLDASQSFSRS
MTPSQMLEIPQTTPTSLPQPNTIPQQMTKNNNQTNTRFSHLPQQLKPQQQHSGIMLLSEM
AGHMGLPPSSMANQLSTAGSSILTAAAGPGQSGITDDVPSCSTSPSTNNCPNIVQPMING
WAHRSTAMGEDMAQSAVTLFSPSALETVSSNGNLVKDLLQKSEVKPSLNISKNQNPGLFS
SQTYLNGVAAQIDYLDTSSSTTSVCLSQNDVHLQQNNNSLSYNPQSVLLRDASHDGELQG
DPRNNILYGTNIDSQLVMPINSDHLLTKGMMGLGKDFSNNFSSGGMLTNCENSKDPQQEL
SSAIVSKSFGVPDMPFNSIDSTINDSSLLNRGSWAPPQQQFQRMRTYTKVYKRGAVGRSI
DITRYSGYDELKQDLARRFGIEGQLEDQQRIGWKLVYTDHENDVLLVGDDPWEEFVNCVR
CIKILSPQEVQQMSLDGDFGNSVLPNQAGSSSDNVNA
>Potri.006G138500
MKVPSNGFLPNFAEGERKCINSELWHACAGPLVSLPPVGSLVVYFPQGHSEQVAASMQKE
TDFIPSYPNLPSKLICMLHNVTLHADVETDEVYAQMTLQPVSKYEKEALLASDMGLKQNR
QPTEFFCKTLTASDTSTHGGFSVPRRAAEKIFPPLDFSMQPPAQELVARDLHDNTWTFRH
IYRGQPKRHLLTTGWSVFVSTKRLFAGDSVLFIRDEKSQLLLGIRRANRQQPALSSSVIS
SDSMHIGILAAAAHAAANNSPFTIFYNPRASPSEFVIPFSKYNKALYTQVSLGMRFRMMF
ETEESGVRRYMGTITGISDMDPVRWKNSQWRNLQVGWDESTAGERPSRVSIWEIEPVVTP
FYIYPPPFFRPKFPKQPGMPDDDSDIENAFKRAMPWLGDEFGMKDPPSSIFPGLSLVQWM
SMQQNNQFPATQSGLFPSMVPSNALHNNLSTDDPSKVLNFQAPGLSPPSVQLNKTNPQNQ
VGQLPQPPMAWTQQQQLQQLLQTPINQQQPPYPHQQQQQPISQQQQHQHWPQQQQQQQPQ
LQPPQIRQPPPQIQQHQQQQQIFQPPTLNDSVVAPNQIPNQNLQQPVVYSQLQQQQQLLA
SNTQSQSIPSANKSSYPLTSLPQDSQLHQQMEQQSNLSQRQQQQTQLQQSPLLLIQQNLS
QRAQPQQQQQQQLQQLSQPSHSEQQLHFQLLQKLQQHQQLPSPASSVLQSQQLQQQQQQT
HQQHQQLQQSPLSQNQQPLGSNSFSTAALMQTQSFPMNQPQGLQKPPMAVRARSSITDGE
APSCSTSPSTNNCQISPQNFLNRNHLAPAMLMGDSAIEPASNLVQDLQNKSEIRVKNEFP
SSRGLDQLKYKGAVTDQLEASSSGTSYCLDAGNIQQNFSVPTFGLDSDVQSHPRNSLPFA
SNIDALAPDTLLSRGYDSQKDLQNLLANYGGTTRDIETELSTAAISSQSFAVPNIPFKPG
CSNDVAINDTGVLNNGLWTNQTNQTQRMRTYTKVQKRGSVGRSIDVTRYKGYNELRHDLA
RMFGIEGQLEDPQSSDWKLVYVDHENDILLVGDDPWEEFVSCVQSIKILSSAEVQQMSLD
GDLGSRAPATDVVLGARAVDCPTAIPQILSPLLQLLPSDGSIPSSSTLDYIRESGQEAKD
P
>Potri.018G063000
MKVPSNGFLPNSAEGERKSINSELWHACAGPLVSLPPVGSLVVYFPQGHSEQVAASMQKE
TDFVPSYPNLTSKLICMLHNVTLHADVETDEVYAQMTLQPVSKYDKEALLASDLGQKQSR
QPTEFFCKTLTASDTSTHGGFFVPRRAAEKIFPPLDFSMQPPAQELVARDLHDNTWTFRH
IYRGQPKRHLLTTGWSVFVSTKRIFTGDSVLFIRDEKSQLLLGIRHANRQQPALSSSLIS
SDSMHIGILAAAAHAAANNSPFTIFYNPSASPSEFVIPFSKYNKAMYTQGSLGMRFRMMF
TTEESGVRRYMGTITGISDLDPVRWKNSQWRNLQVGWDESTASERPNRVSIWEIEPVVTP
FYICPPPFFRPKFPKQPGMPNDESDTENAFKRAVPWLGDEFGKKDAASSIFPGLSLVQWM
SMQQNNQFQAAQSGFFPPMVPSNDLQKNLSTDDPSKLLNFQAPGLSAPSIQFNKTNSENQ
VGQLRRPPMAWTQQQQLQQLLQTSINQQQPPYPQQPQPQLQQSISQEQHHEHQHRPQPQP
QPQQQPQPQLQPQQIQQLPPQWQQLQQLQQQIFQPPALNDSVVSPNQIPNQNFQKPFVYS
QQQQQQQQQLLASNIQSQSIPSPNRSSYQLTSLPQDSQFHQQMEQQSNFSHRQQTQLQQS
PLLLLQQNPSQRVQPQPHQQIQQLSQPDNSEQQLHLQLLQNLQQQQQQQLLSPESLLLQS
QKLQQQQQTHQQNQQLHQSPLTQNQQPLGSNSFPTAAALMRTQSFPMNQLQGMQNATMAV
RYHSSITDGEAPSCSTSPSTNNWQISPLNFLNRNQQAPAMLMGDSAIEPASNLVQELQSK
SEIHIKNEFPSLKGLDQLKYKGTVTDQLEASSSGTSYCLDAGTIQQNFSAPTFGLDGDVQ
SHPASNIDALAPDTLLSREYDSQKDLQNLLVNYGGTAQDINMELSTAAISAQSFGVSNIP
FKPDGSNDIAINDTGILNNGAWTNQNQRMRTYTKVQKRGSVGRSIDITCYKGYDELRHDL
ARMFGIEGQLEDPQSSDWKLVYVDRENDILLVGDDPWEEFMSCVQSIKILSSAEVQQMSL
DGDLGNVPAPNQACSGTDSGNVWRGQ
>Potri.002G024700
MGSAEEKIKTGGIINGAQTNLLEEMKLLKEFQDQSGTRKAINSELWYACAGPLVSLPQVG
SLVYYFPQGHSEQVAVSTKRSATSQIPNYPNLPSQLLCQVHNVTLHADKDTDEIHAQMSL
QPVNSEKDVFPVPDFGLKPSKHPSEFFCKALTASDTSTHGGFSVPRRAAEKLFPPLDYSM
QPPSQELVVRDLHDNTWTFRHIYRGQPKRHLLTTGWSLFVGSKRLKAGDSVLFIRNEKSH
LMVGVRHANRQQTTLPSSVLSADSMHIGVLAAAAHAAGNRSPFTIFYNPRACPSDFVIPL
IKFRKTVFGTQVSVGMRFGMMFETEESGKRRYMGTIVGISDLDPLRWPGSKWRNLQVEWD
EPGCSDKQNRVSSWEIETPESLFIFPSLTSGLKRPLQSGFLGDTEWGGLVKKPLALLPGS
GNASLPYASMSNMYSEQLINMLMKPQAVNYPGICGTALPEVSAVKVGSLDVKNMQAAINQ
TPQLNQSGITPIENQNYSQICLDQSNAMNSYSSKANVAGKSLSLSKVENQASVGGVDGKF
KAKPEHLPDQLSQPTSTGECIVQKPISCPMTQQNATNHLVFQNQNQGQSQLQASLWPMQA
LTESSLLNSQQIRASLADATTPNCSLPFLDAGEWISHPMSIDSMCRSGPLSMFGLQDPSL
PFMHQDAWDHQMSNLRILSEANQLIPLAQQEPCSFNSGAVKDSSDESNDQSGIYGSLNID
ASNGGGSVYDRSVSSAILDEFCTLKDADLQNASDCLVGNLSSSQDVQSQITSASLADSQA
FSRQDFPDNSGGTSSSNIEFDNSNLLQNNSWQQVAPRVRTYTKVQKTGSVGRSIDVSSFK
NYEELCSAIECMFGLDGLLNNPKGSGWKLVYVDYENDVLLIGDDPWEEFVGCVRCIRILS
PSEVQQMSEEGMKLLNSANIQGINTPITEGIHA
>Potri.005G236700
MGSVEEKIKTGGLANGAQTNLLEEMKLLKEFQDQSGIRKAINSELWYACAGPLVSLPQVG
SLVYYFPQGHSEQVAVSTRRSATSQIPNYPNLPSQLLCQVHNVTLHADKDTDEIYAQMSL
QPVNTEKDVFPIPDFGLRPSKHPSEFFCKTLTASDTSTHGGFSVPRRAAEKLFPPLDYTM
QPPTQELVVRDLHDNTWTFRHIYRGQPKRHLLTTGWSLFVGSKRLKAGDSVLFIRDEKSQ
LMVGVRRANRQQTTLPSSVLSADSMHIGVLAAAAHATANRSPFTIFYNPRACPSDFVIPL
IKFRKAVFGTQVSVGMRFGMMFETEESGKRRYMGTIVGISDLDPLRWPGSKWRNLQVEWD
EPGCSDKQNRVSSWEIETPESLFIFPSLTSGLKRPLQSGFLGDSEWGSLVKKPLSWLPGS
GNANLPYASMSNICSEQLINMLMKPHPINYPGICGAALPEVSAAKVASLDVKNMQATINQ
MPQLNQSGVTSVENQNYSQICLDQSDAIISSSLKINVAGKSFSSSEVENQASVGVGERKL
KAETEHLPDQLSQLTSTGECIVQKPSSCPMTQQNATNHLAFQNQNQGHSQLQTNLWPAQA
FPESSLLNSQQILSPLADATAPNCSLPFLDADEWISHPMSLAGMYRSGPLSMFGSQDTSV
VFPEAINPSLPFMNQDVWDHQMSNSTFLSQANQLISSTQQEPCTLNSGAVKDLSDESNDQ
SGIYGSLNFDASNGGGSVVDPSVSSAILDEFCTLKDADLQNASDCLVGNLSSSQDVQSQI
TSASLADSQAFSRQDFPDNSGGTSSSNVDFDNSNMLQNSSWQQVAPRVRTYTKVQKTGSV
GRSIDVSSFKNYEELCSAIECMFGLDGLLNNPKRSGWKLVYVDYENDVLLIGDDPWEEFV
GCVRCIRILSPSEVQQMSEEGMKLLNSANIQGTNAPITEGSHAR
>Potri.002G089900
MPQPQLTELSRVDPRFWRACAGSSVQIPAVNSRVYYFPQGHFEQSSSSTAPHPPFLSNLA
LSKPSIPCQISAVDFLADPVTDEVFTRLLLIPLDNPFSNLPLSFLEPCRSEGEGANDVDD
DERKILAFSKILTPSDANNGGGFSVPRFCADSIFPPLNYQAEPPVQTLTVADIHGVSWDF
RHIYRGTPRRHLLTTGWSKFVNNKKLIAGDSVVFMRNLKGEMFIGVRRAVRFNNSARWRE
QVSDSGGDGKVKVEEGFSRSWRGRLSQEAVVEAVERAAKGLPFEVVYYPRAGWYSDFVVR
AEVVEAALRVFWTAGMRVKMAVETEDSSRMTWFQGTVSGTGLPDCGAWRGSPWRMLQITW
DEPEVLQNVKRVSPWQVEFVATTLPLQDASPPMKKLRYPNDSGFLTNGELFFPMSDLTNS
RTGHMNASMLNYSTFPAGMQGARQDPFSTFSLSNLISENASQVFGDKVFGNNLVPKMKRM
PSEMNIGSLQSGDLSPESQSSAHSFGKDFTGNRSFNPKKVGISSIQLFGKIIHMNQPVEN
GFDSVGFMDNSSKGCNETEGVNALELSLTSSYTELLNRIDVQCQSASAVEACSA
>Potri.005G171300
MPQLTELSRVDPRIWRACAGSSVQIPTINSRVYYFPQGHLEQSSSSTAPHPPFLSNLALS
KPLISCQISAVDFLADPVTDEVFIRLLLLPLNNHSCNLPLSFLEPSRSEGGGVNDVDDDE
NKILAFAKILTPSDANNGGGFSVPRFCADSIFPPLNYQAEPPVQTLTVTDIHGISWDFRH
IYRGTPRRHLLTTGWSKFVNNKKLIAGDSVVFMRNLKGEMFIGVRRAVRLNNSARWREQI
AGGGGEGKVKVEEGFSMSGRGRLSQEAVAEAVEMAAKGLPFDVVYYPRAGWYSDFVVRAE
AVEAALGVFWTAGMRVKMAMETEDSSRMTWFQGTVSGTGLPDSGAWRGSPWRMLQITWDE
PEVLQNAKRVSPWQVEFVATTPQLQAAFPPMKKLRYPNDSRFLTDGELFFPMSDLTNSTM
GHTNASMLNYSTFPAGMQGARQDPFSTFGLSNFISENAPQVFSDRAFGNNLVPKMKRMPS
EMNIGSLQSENLSPESQSSAYSFGIGFVGNRGFNPKKVGINSIQLFGKIIHMDQPVENGF
DDVGFMDDSSKCCNETEGVDALELSLTSSYTELLNRIDAQCQRASPVEACPT
>Potri.004G050200
MIDLNTTEEDETTPSSGSLSSPSSSSAASALSASGSGSGTSPVCLELWHACAGPLISLPK
RGSIVVYVPQGHLEQLPDLPLGIYDLPPHVFCRVVDVKLHAEAASDDVYAQVSLVPESEE
IEQKLREGVFEGDGEEEDVEATVKTTTPHMFCKTLTASDTSTHGGFSVPRRAAEDCFPPL
DYTQQRPSQELVAKDLHGSEWKFRHIYRGQPRRHLLTTGWSAFVNKKKLVSGDAVLFLRG
EDGELRLGVRRAAQVKCGPTFPALWNQQLNQSSLADVANAISMRSAFRIYYNPRASSSEF
IIPFNKFLKSLDQSFSAGMRVKMRFETEDAAERRYTGLITGISELDPTRWPGSKWKCLLV
RWDDTEANRHSRVSPWEVEPSGSVSGSGSGSISSSNNSMAPGLKRSRSGLPSLKAEFPIP
DGIGASDFRVSSRFQEVLQGQEIMSFNTLYDDVDGQNQHPSEIRSRFPGSHGSGIAAIGS
GIRGSIPTSENSFKGIGFNESYRFHKVLQGQEIFPRSPYRRIPNANKARENCGLGLSDGV
QRSSSRNGWSTMMQGYNTQMRPPTQVSSPSSVLMFQHASNQVSNPTSIFNSNDHEEQTTN
TQSWFYPETHGGKFKLSSHSDPGLRGDSQCSTNPYVLSHEHLQHGISQPVVAQSAFRSSQ
DMVLCKSSCRLFGFSLTEDRHVVNKEDNIASITSPLNPESSFLPRVGEQLHPKPPAINNA
VGSSCTKSFVHEYKTSVTASLATQMANFSMIGAKVKGGIVCF
>Potri.011G059300
MVGMIDLNTIEEDETTPSCGSLSSPSSSSAASALSASGSGSSTSSVCLELWHACAGPLIS
LPKRGSVVVYFPQGHLEQLPDLPLAVYDLPSHVFCRVVDVKLHAEAASDEVYAQVSLVPE
SEEIEQKLREGIFEGDGEEEDGEATVKMTTPHMFCKTLTASDTSTHGGFSVPRRAAEDCF
PPLDYTQQRPSQELVAKDLHGSEWKFRHIYRGQPRRHLLTTGWSAFVNKKKLVSGDAVLF
LRGEDGELRLGVRRAAQVKCGPTFPAQWNHQLNQISPGDVANAISTRSFFHIYYNPRASS
SEFIIPFNKFLKSLDQSFSSGMRFKMRFETEDAAERRYTGIITGVSELDPARWPGSKWKC
LLVRWDDMEANRLSRVSPWEVEPSGSGSFSSSNNFTAPGLKRSRSGLPSSKAEFPIPDGI
GAPDFRESSRSQEVLQGQEIMSFNALYDGVDGQNQHPSEIRSCFPGYHSSGIAALGSGIR
DSIATSNNSYKGIGFNESYRFHKVFQGQEIFPSSPYGRIPNANEARENCSLGFSDGVQRS
SSSSRNGWSTLMQGYNTQIRPPAQVSSPSSVLMFQHASNPVPKPSSNFNFNDHVQQTATT
RSWFCGPEMQGGDFKLPAHSEPSVKRGGQWSNSPFGLSHEHLQHGVSQPIVAQSAFRGSQ
DLVSCKSSCRLFGFSLTEDKCLVNKEDNMTLITSPLNPGSSFLPRAGEHFHPKPPAINNA
VGSSCTEAILQTRAENYRIY
>Potri.004G211700
MKKTDKKSLDPQLWQACAGSMVQIPPLNTKVFYFPQGHAEHSQSPVDFPQRIPSLVLCRV
ASVKFLADPGTDEVFAKISLVPLPDADLDISQDVDICGDGNDSNNAEKPASFAKTLTQSD
ANNGGGFSVPRYCAETIFPRLDYSADPPVQTLIAKDVHGEVWKFRHIYRGTPRRHLLTTG
WSTFVNQKKLVAGDSIVFLRAENGDLCVGIRRAKRGVGIGSGPESSPSHIGWNSNNATSA
NPYGGFSLSVKEDEMRNGGVKGRGRVKSEEVLEAAGLAANGNPFQVVYYPRASTPEFCVK
ASSVRAAMRTCWCSGMRFKMAFETEDSSRISWFMGTVASVQVADPDRWPNSPWRLLQVTW
DEPDLLQTVKCVSPWLVELVSNMPVIHLSPFSPPRKKLRFPQQLDFPLDGQFQLPSFSGN
PLGPSSPLCCLSDNTPAGIQGARHAQFGISLSDFQFKKKLQSGLFLSSLQRFNPRTKNSE
NYPTGHPDSNKNLSCLLTKGSSNPKLEKSDNAKKHQFLLFGQPILVEQQISHSCSADAFP
QVVNERNSSDSNREKNSDVLRSAPGKQISQEKSCTTGFSWHQSLQNTSENGMDTGHCKAF
LESEDLGRTLDLSALHSYEELRRKLAIMFGIERSDMLSHVLYRDVTGAVKQIGDEPFSVF
MKTAKRLTILMNRASGNSVGRRTWITGMRNAENGLEAPNKTGPLSIFA
>Potri.006G127500
MITFMEAKDKLKEEADKCLDSQLWHACAGGMVQMPAVNSKVFYFPQGHAEHACEPVDFRN
LPRVSHILCRVSDIKFMADPETDEVFAKIRLVPINSNELDLDDQEVAVNGGMEAAQDNNK
PVSFAKTLTQSDANNGGGFSVPRYCAEMIFPRLDYTADPPVQTLLAKDVHGETWKFRHIY
RGTPRRHLLTTGWSPFVNHKKLIAGDSVVFFRAENGDLCVGVRRAKRTSGGGPESLWNPA
GGSSAVPSGGFGAFLREDEHKLMRSASGNGNGSKSNESLMGQGKVRAESVIQAVTLAANG
LPFEVVYYPRANTPEFCVKASLVKTAMQIRWCSGMRFKMAFETEDSSRISWFMGTVCSVQ
AADSLWWPHSPWRLLQVTWDEPDLLQNVKRVSPWLVELASNMAAIHFPPFSSPRKKLRLP
QHLDFPIDGQFPMPIFSGNLLGPSSSFDFLPHNTPAGMQGARHAHYGLPLSDPHLNKLQT
GLLRTGFPPLLDHTASLTKASNVQTIPKPSMCEDVSCELTMAHSTQTSKKAVDVKIPQLV
LFGQPILAEQQISLSCPGNAASPVLTGNSSSEGNLDKMANFSDGSVSTLHRRGLPECSSC
EELQWNKDKHQKSEPSLETGHCKVFMDSEDVGRTLDLSLLGSYEELYRKLANMFGLRNSE
KFSNVLYRDINGITKHIGEEPFSDFFKTARRLTIVTDSSSGNVGI
>Potri.008G039000
MFEAKLRDGYTQVLQIPKLHSGPMIREFQVMNPPKEQMRVAEKCLDSQLWHACAGSMVQM
PAVNSKVFYFPQGHAEHAQGSVDFGHFQIPALIPCKVSAIKYMAEPETDEVYAKIRLTPS
SNSDLMFGDGCGEDSDDRLPNGIESQEKPASFAKTLTQSDANNGGGFSVPRYCAETIFPR
LDYTAEPPVQTILAKDVHGETWKFRHIYRGTPRRHLLTTGWSNFVNQKKLVAGDSIVFLR
AENGDLCVGIRRAKRGIGGGNECSSGWNSFGGYSGFLREDESKLTRRNGNGDMKGKVKPE
SVIEAASLAANGQPFEVVYYPRASTPEFCVRASAVRTAMHIQWCPGIRFKMAFETEDSSR
ISWFMGTISSVQFADPIRWPNSPWRLLQVAWDEPDLLQNVKRVSPWLAELVSNMPAIHLS
PFSPPRKKLRLPQPPDFPLLGQIPMPSFTGIPLRSNSPLCCVSDNIPAGIQGARHAQFEL
SSSDLHFNKLQSGLFPVDFQRRDHAASPSRISSGNFMGNTKKSENISCLLTMGNSSQSLK
ESSETKTPHFVLFGQLIVTDQQSSQSCSGDTNANSSSDGNLGKASSDGSGSALQQNGPME
NSSDERSTWYKDHQKTDLGLETDHCKVFLESEDIGRTLDLSVLGSYEELHRKLASMFGIE
SSEMLSNVLYRDAAGATKHAGDEPFSEFLKTARRLTILSYASRDNFGR
>Potri.010G223200
MFEAKLRDCSSQILQIPKLQSGPMIREFAVMNSQKEKMRVAEKCLDSQLWHACAGSMVQM
PAVNSKVFYFPQGHAEHAQGSVEFGHFQIPALIPCKVSAIKYMADPETDEVYAKIRLIPL
NNSDLMLGHGCGEDNDDRLHSGNESQEKPASFAKTLTQSDANNGGGFSVPRYCAETIFPR
LDYTAEPPVQTILAKDVHGETWKFRHIYRGTPRRHLLTTGWSNFVNQKKLVAGDSIVFLR
AENGDLCVGIRRAKRGIGGNECSSGWNSFAGYSGFFREDESKLMRRNGNGDMKGKVKAES
VIEAASLAANGQPFEAVYYPRASTPEFCVKASAVRSAIQIQWCPGMRFKMAFETEDSSRI
SWFMGTISSVQVADPIRWPNSPWRLLQVAWDEPDLLHNVKRVSPWLVELVSNMPAIHLSP
FSPPRKKLRLPQPPDFPLLGQIPMPSFTGNPLRSNSPLCCVSDNIPAGIQGARHAQFGLS
SSDLHFNKLQAGLFPVDFQRLDRAAPPSRISNSNFVGNTQNSESISCLLTMGNSSQSMKG
SDTKTPHILLFGQLIVTDQQSSQSCSGDTNANSSSDGHPGKAISDGSGSASQQNGPLENS
SGGRCPWYKDYQKTDPGLETGHCKVFMESEDVGRTLDLSVLGSYEELHRKLVNMFGIESS
EMLSNVLYRNAAGATKHAGDEPFSEFLKTARRLTILSDASSDNVGR
>Potri.009G014800
MKETEKKSLDPQLWQACAGSMVHIPPLNSTVFYFPQGHAEHSQSPVNFPQRIPSLILCRV
ATVKFLADPDTDEVYAKIGFVPLPNTDLDFAHDRGLCGNGNDGDSCPDKPASFAKTLTQS
DANNGGGFSVPRYCAETIFPRLDYSSDPPLQTVIAKDVHGEVWKFRHIYRGTPRRHLLTT
GWSTFVNQKKLVAGDSIVFLRAENGDLRVGIRRSKRGIGIGSRPESSLTTGWNSNNATCA
IPYDGFSLFVKEDEMRNGGMKGRGRVKPEEVLEAAGLAANGKPFQVVYYPRSSTPEFCVK
ASSVRAAMRIGWCSGMRFKMAFETEDSSRISWFMGTVTSVQVADPVRWPNSPWRLLQVAW
DEPDLLQNVKRVSPWLVELVSNMPVIHLSPFSPPRKKSRFPQQLGFPLDLQFQLPSFSGN
PLGPSSPMCCLSDNTPAGIQGARHAQFGISLSDIQFNNKQQSGMFLSSLQRFNPHSRNSE
TYLTGHTNSNENISCLLTMGNSNPNLEKSDNVKKHQFLLFGQPILIEQHISHSCSTDAVS
QVINERNSSDESSSKEKISDVLLSAPGKKISQVKSCGTGFSWHQSLHNTSEIGKDTGPCK
VFLESEDVGWTLDLSALCSYEELHGKLANMFGIERSEMSSHVLYRDATGSVKQIGDEPFS
VFMKTAKRLTILMNQPSTESWEEMDHRDAKC
>MA_10431460g0020
MERGARRAGWNSSWFMEIADLVSRDGFKPLAAENGGNGEMAVPICSELWHASAGPLTSLP
AKGSYVVYFPQGHMEQVAAFLDQDTDQQMPSYNIPTQIFCRVLCVKLHADQETDEVYAQL
TLVPVPEPTAKSLEEEEEQQVHTSGTCIPHMFCKTLTVSDTSIHGGFSVPRRAAEDCFPP
LDYKQERPSQELVAKDLHGVVWKFRHIYRGQPRRHLLTTGWSVFVSHKRLVSGDAILFLR
DENGELRLGIRRATRQQCVIPSSVLSSQNMHLGLLAAAAHAVATKSMFHIFYNPRTSPAE
FVVPYHKYVKSFNQPISIGMRFKMRFETEDAAERRYIGTITGIGDAEPSRWPSSKWRSLK
TISEVGLGTPKFI
>MA_10432349g0010
MESGLNDPHGLQHHSADDTNGDGDKRIVVETGNSVCPELWHACAGPLISLPPKGSRVVYF
PQGHLEQIADNELHKVGRGSFLNINQAVTPMAEEASSAASLNIPPSSISQAVNQQMLSYK
LPPQILCRVLNVNLHADQEMDEVYAQLTLVPDSEKSEKCIEEQLPVPPSSTPHMFCKTLT
ASDTSTHGGFSVPRRAAEDCFPPLDYSQQRPSQELVAKDLHGREWRFRHIFRGQPRRHLL
TTGWSVFVSYKRLVAGDAVLFLRDENGELRLGIRRASQQQSSVPSSVLSSHGIHSGVLAA
VAHAVATKSMFHIFYNPRTSPTEFVIPYHKYVKSFNHSFSIGMRFKMRFETEDATERRYT
GTIVGIGDVDPMRWPNSEWRSFKVLVKEFMCPKEISDCRWSGVDRFSAMFKFFQEKLPMA
DEGKRRVMCHATSTSTCHATSIQLMPQDDVSCHVNTHMSCHVSEEMVDCRW
>MA_10432580g0010
MPDLGANNGGSNQSNSSNGCVDGYSSKPNEGGLVLAQIGGSHGYQNSSPSAHDALYEELW
HACAGPLVTLPRIGERVFYFPQGHMEQVEASTNQGADQHMPLFNLPYKILCRVINVQLKA
ELDTDEVFSQITLVPEAEQDESSVDKEPLPPLPPKPLVYSFCKTLTASDTSTHGGFSVLR
RHADECLPPLDMSQQPPSQELVAKDLHGVEWRFRHIFRGQPRRHLLTTGWSVFVSSKRLV
AGDAFIFLRGENGELRVGVRRAMRQQNNVPSSVISSHSMHLGVIATASHAVSTRTMFSVY
YKPRTSPSEFIIPYDQYMKAMKINFSVGMRFKMKFEGEEVPEQRFTGTIVGICDVDPVSW
RDSKWRCLKVQWDEISAIARPERVSPWKLESSLTPAAVNSLPVARGKRPRPNILPSSSDL
SALDKASVDSTQVHRFPRVLQGQEVMTLGGSLGDSDLESCQKMVVWGSKLDDVKAEGMGC
QRRLVSENWMPPLRHDSLYSDAFPSFQPMGEVPEYRGSLTNSILEDGQQSRLSRKQFQDQ
EGKIVDASGLWSTSFPNSLQEMCESNRKMSVTSAAQSHNQSGNVRWTGLNGHPQFSNIGM
EASVGNWPMHMISPCQSEVSGAHGGVDRNAARTLQVSNTGATEQQPSFDLWEMSKGAEVV
SRQIDSNCKLFGFHLIDNSTGGELNPSKIRGSVNEEELQGAAHASTEILSQFVEPDQQSE
QTKTAKSDVPAGSCEQEKTSPRSSQETQYRASAQSNPTRSCTKVHKQGSALGRAVDLTKF
EGYTDLIRELEVMFNFEGQLQDASKGWQVVYTDDEGDMMLVGDDPWQEFCSMVRKIFIYT
REEVEKMTPRAPPNMKLPGHSEEEKVARETPTR
>MA_2237g0020
MPVPCTMNGPRITAMDSAHGYGLVMQRGADDGSPGLDSQLWHACAGGMVQMPSVNARVYY
FPQGQAEHSAMNVEFPASLRAKPAILCRVLNVKFMADTETDEVYARIRLVPIKPNEAAME
DCSEEIDNAAANEKPVSFAKTLTQSDANNGGGFSVPRYCAETIFPKLDYSSDPPVQTVLA
KDVHGEVWKFRHIYRGTPRRHLLTTGWSTFVNQKKLVAGDSIVFLRSLNGELCVGIRRST
RSTGGGDSSAWHLAGQQQQQGSCMSPYRSSSRWEVKGGDNFSAAFFSGGDKASANGNSNG
FARNKGKVSTKSVIESATLAATGQPFEVVYYPRASTPEFCVKANAVDTALRMKWAAGMRF
KMAFETEDSSRISWFMGTISLVQCADPIHWPTSPWRLLQVTWDEPDLLQNVKRVSPWLVE
VVSNVPPIQLSPFALPKKKLRVSQHPEFQFEGHGFMGGLQMATLTNNVLGQINPWHGLSE
NVPAGMQGARHGHIYGISLSDFHPNKVQSGLSLDSFHQLEQGAPLSTPVSTELNIGCFSQ
LERSSVQDNLSCVLTMGNSSQSEQKATKGRSSSSTTKSASFLLFGKPIHTEQSPKSEQQQ
QSGVSSSDGPGLHAVNDSGSPGLTSNSSTDGNPEVVDRLQRAMTGRSDTSKLSENYGLRL
YCGETLDSTVNNGGGNLSWFKDRQVSLPTLENGSGGKTPEDGILHCKAFLESEDVGRTLD
LSVFSSYEQLHNRLAKMFGIEDSDLSNRVLYKDAAGVGRHTGDQPYGDFMKTVRRLTILS
DSSSDNMGR
>MA_2421g0010
MERRLKKGEDGGRGRGQGVPGLDSQLWHACAGGMVEMPLVGSKVYYFPQGHAEHASTPPD
FPLDLNIAPSVLCTVVSVAYLADADTDEVYARIHLQPDGGRIRGALGDDNDNDSSTLPPP
TTTSGEKPVSFAKTLTQSDANNGGGFSVPRYCAETIFPRLDYSNDPPVQTVLARDVHGEV
WKFRHIYRGTPRRHLLTTGWSTFVNQKKLVAGDAIVFLRSATGELCVGVRRSTRSGGGFA
STAAESGPWHWPGSTPYRSASSSLKGGPYDNFSDFLDTSNRLMRPNNSGFARNRGKVSAK
SVVEAATRAAMGQPFEAVYYPRASTPEFCVKAQSVNAALSLQWSAGMRFKMAFETEDSSR
ISWFMGTISSIQYADPVIWPKSPWRLLQVTWDEPDLLQSVKRVSPWMVEVVSNMPAIQMT
PFMLPKKKLRVTQPPEFHLEGQRGIMGLQMATLTSNVLGQINPWHSVSDNVPAGMQGARH
DTIYGISFSDIHQNNIQSRLFLDNVKHQDPVAMSTRVSTELNIGSLSQLEKSEVHNSLSC
LLTMGNSSQSEHKISRCSTSSTSKSTSFLLFGKPIHTDQSPRSQQQQQQSGVSSADGLGF
QSFNDTGSPGLTNNSSTDVNQEVEDRVQKLKKEKAGGSKISDNSSLTHQHGNSLDAAGTN
GVNGLQRFKHETGILSLKKNTHEKTSEDTVLPCKVFSETEEVGRTLDLTMFSSYEQLYDR
LRKMFGIEDLELSNRVLYKDIGNIMRHAGEEPYGDFMKTVRRLTILSESGSDNMSR
>MA_40335g0010
MEVSQPSPVRPSVRFPRRRRLTAPAPNNDVIRANIKCKPPCLTERCPAGLQAFTPKFHAG
FCPKTGRDTRSPAGNVWLINSTLCVDLVEELRAQLRLRAQELVLIAGRGLLSSLFFLIFY
SLLFLSWELERGKLNCWVGPQEFSRCTDCGGGGRDCGGGGGRGFEFEEARTWSPMGNFVG
GEQQHMGFDTGIDADLYEELWHACAGPLVTVPRVGERVFYFPQGHMEQVEASTNQGADQQ
MPLYNLIPRILCRVINLQLKAEQETDEVYAQITLVPEAEQNEPCSDVALTHPPKPKRNVH
SFCKTLTASDTSTHGGFSVLRRHADECLPPLDMAQQPPTQELVAKDLHGTEWRFRHIFRG
QPRRHLLTTGWSVFVSAKRLVAGDAFIFLRGENAELRVGVRRVMRQQSNMPSSVISSHSM
HLGVIATASHAVTTRTMFTVYYKPRTSQSEFIIPYDKYMEAVNSNLSVGMRFKMRFEGEE
APERRFTGTIIGIGDTDPARWPSSKWRSLKVQWDETCAIPRPERVSPWEIEPFVAPPPLN
PQPVPRNKRPRTNVLPSSTDLSMLGSCKTSVDSTTVLRYPRTLQCQDMKTTGDSEVESIQ
KPIMWGAKLNDAKVDCGGLTSQNLPPGSENWMLLQRLESAFPESFCGLQGHGEGSFSSQN
AENSRHVNLPMKMFQDQETGTLDASTIKLQLSSAWPIPFSSSMMNESDLKLSVTSPISSQ
KHCGSLRYAGVNGSSHCSNLAVGESPGSWFMSFVPPPEIEGSEEPTSGNGITVGKIQSGN
LTDASQTSPPNWELPKDKRVDSVSNYKLFGFHLIDNVPLDQVTPSTTLASVAVENLQLCN
ALRAKQVQIAESDQVSDPPKPIKYEPPAVNCDQEKSLQKLSKETQVRPHGNPTRSCTKVH
KQGIALGRAVDLTKFEGYEELICELEHMFNIEGELGNPIKGWQVVYTDNEGDMMLVGDDP
WQEFCSIVRKIFIYTREEVEKMTPQKHAKLQGCSDEQPITRETSKHSLSDLQESTLPAAS
VDA
>MA_92651g0010
MPAVSPGGQNDYGQGRGVSQSTRHASKAKQVGTTTGSEQFGEKLYWVIGIRRPEEALWQF
WAGSARVFGRDLWLVFSSGLALVFGVGLSVFGVPMGVVCMMGKGREWAEEHASDALYEEL
WHACAGPLVTLPRLGERAFYFPQGHMEQVEASTNQGVDQHMPLYDLPSKILCRVINVQFR
AEPETDEVFAQITLLPEADQNESSHDSGTTPPQPRKSNVHSFCKTLTASDTSTHGGFSVL
RRHADECLPPLDMSQQPPSQELAARDLHGMEWRFRHIFRGQPRRHLLTTGWSVFVSSKRL
VAGDAFIFLRGESGELRVGVRRAMRQQTNMPSSVLSSHSMHLGVIATASHAVSTRTIFTV
YYKPRTSPSEFIVPYDKYMEAVNSNLSVGMRFKMRFEGEESPERRFTGTITGIGEVDNVR
WPDSKWRSLKVQWDETSVVPRPERVSPWEIETFVASSAALNPLPAPRTKKPRPNLVSSSQ
ELMMLGGSNKTAADSSQVHRFPRVLQGQEMRTFGGSLGDREVEIAQKPLIWGSSVDDIKQ
DSVGSRGRLASEYWGSQCRQDTVYSDHYSGIQGARDTQQLCGPTACQNMEMFQRLKLPPK
QFQDEESGIIDRSGTKLQLSSPWPFMRSDNPHELTESDLKLSVTSNPSHKQAGLGKWSGL
DPPPLLSDVGSKESQGNWFVSLISPSQADFSGTHAPGKLERNPTRSIGTGNTGMAVQQPN
LLSREMLEEKGVLSGTRSADCKLFGFHLIENSVVGEPSTLRGLAAGEDIHVSVPNITVHE
PQSSESDQHSEPSSIAKMDMPAAIIDEEKSSQKSSKETHNRPQSNSTRSCTKVHKQGSAL
GRAVDLTKFEGYTELIRELEQMFNIEGELEDPNKGWQVVYTDNEGDMMLVGDDPWQEFCS
IVRKIYIYTREEVEKMTPQTPSAKLKGCSEDLATRETSRCSDRQDSSIAGVTAERSSDA
>MA_98506g0010
MESGEVSIEKGLDPQLWHACAGGMVQMPSINSRVYYYPQGHAEHAATVPDFVGNLRMSPS
ILCRVVSVKFLADTETDEVYGRMRLVPISDDEQNSSVEDSEAESRPPSPPHTPALNSQTE
NANNNHPPASFAKTLTQSDANNGGGFSVPRYCAETIFPRLDYSSDPPVQTVLAKDVHGEV
WKFRHIYRGTPRRHLLTTGWSTFVNQKKLVAGDAIVFLRSATGELCVGVRRSTRSTTESH
SHSHSPSAWHLPVSGITASPVPSHRVSRWEVKAADYFSGIATANSNGVTGFSRNRGRVSA
KSVIEACALAVSGQPFEVVYYPRASTPEFCVKAKSVDSSLRIQWSPGMRFKMPFETEDSS
RISWFMGTVSFVQFADPVLWPNSPWRLLQVTWDEPDILQNVKRVSPWLVELVSNMPPIQM
TPFTLPKKKLRVTQSPDFQLEGQGIMGLQMSTVSNNLLRQINPWHGLSDSVPVGIQGARH
DRIYGISLSDFFTNKGQNGLFFKHPSQQEQGVMSTPVCTELNIGNSPQNDGSGMQSSPSS
LLTVGNSSQNEQKTSSGSASSSTPKGSSFFLFGKPIHTAPSPKSYQQHQSGLSSSDGAAF
HMFTENGSPGQSSNTSSNGNQEALERVQKLITGGRDGTKLSENYGLRLSHGESLDYAGTK
GVRSLQWFKDQASILKLEKDKQENTCEDSIVHCKVFKETEEVGRTLDLSLFCTYEQLYDR
LAKMFGIEESELSNRVLYKGLGGSVRHAGDEPYKDFMKTVRRLTILSDSGSDNMAR
>GbARF3
MWQMAFEEVVRGIMHCTRLRYIDYRVCPIVPSDRMHNGDMYGSRVSVGCFVDTFDQVEQR
ECMGGDSASHSGADTVVLEGLIPKAFIIHHVDLNSPHEFYSQTMDDQGENTTHQSSLWLP
ESPSEMVDRSSICSELWHACAGSLISLPRKGSLVVYFPQGHMEQVAASMNQCAVQQMPLY
HLPPQIFCSVLNVNLHADQETDEVYAQLTLVPRSEPLEKFMEEDEEDELSAPATWTPHMF
CKTLTASDTSTHGGFSVPRRAAEDCFPPLDYNQQRPSQELVAKDLHGIEWKFRHIYRGQP
RRHLLTTGWSAFVSHKRLVSGDAVLFLCGENGDLRLGIRRAARQQSSIPSSMLSSQTIHL
GVLAAAAHAVATKSMFHIFYNPRTSPAEFVIPYRKYVKSVNQTLSTGMRFKLKYETEDAA
ERRYTGTITGTGDADPVRWPGSKWRSIKVEWDEHATNESPERVSAWEIELFVSSTGLNIQ
AGPRIKKPRTSFPSTPTDGGRLLDLGESLRFQEVLQGQEMVPLKAPLRRDDVDLTACQVQ
SYNRHDAVNDCVGARAGSNNWPAPPNYFSNNAKCGQLYGSEVLSPSVYLSGKCTDTNQKQ
MKFFTHLQSRETATSMPLDSAVSASTPWVAPLSLYKSQERDNSELQLSVTSPSPMTSDSH
KSDMHCNYWQLFPPHNSAQVGVPIVTADWQAPSIYPCLFEDDVQGGSQGASNLSIKCSKG
PKTLIDIPIKQHHLGLEKSHAEDKNKLGVREERSCRLFGFSLIQESECIDDVSSSEIPKG
DATSDGLHVTIGLGPVWSSISQNQDQLQKDSGDHCGQSVSLKGLEQEGTFQRGDKAATSV
PASGRSLTKVHKQGNAVGRAIDLSKLYGYDELISELEHLFNMEGSLRHPEMGWQVAYTDN
EGDMMLVGDDPWQEFCNIVCKILIYTKEEVDKMTPGMLSDDAKSSCREWPAVMEASKCSV
DCQDSSSLLETGA
>GbARF4a
MEIDLISPHRLKPISENVAKGDITVSTCSELWHACAGPLISLPPKDSCVVYFPQGHMEQV
AVSTNQGADQQIPSYNLQPQIFCSVLSMNLHADQETDDVYAQLTLVPVLEPTDKCLEEEE
QQERASTTFTPHMFCKTLTASDTSTHGGFSVPRRAAEDCFPPLDYNQQRPSQELVAKDLH
GIDWRFRHVYRGQPRRHLLTTGWSVFVSHKRLLSGDAVLFLRGENGELRLGIRRAARQQN
SIPSSVLSSQSMHLGVVAAAAHAVATKSMFHIFYNPRTSPAEFVIPYHKYIKSLKHPLSI
GMRFKMQFENEDAAERRYIGTITGIGDADPSRWPGSKWRSLKVGWDEHAANERQERVSPW
EIEPFISAAGLNHLAGPRIKRLRTSFPSTPIDLSIHDRGKLLDFGESSGFQKVLQGQELV
PLRAHLRGDSVNLTKCQEWDYKLLDPISEDCVVAKTGSENGPFGGCEMSPSSDLLSNKEK
LGQLSGSEAQCSAEYPFSQCKDTHQQQLQYVTQVHGKEDANTQPLNTRVSTSTGLGASLS
SFFVSQQNNSAELHLLGMPPSPGLSEYQEGDLHGDYPHSFNFSHDSVQIGVPGTASRWKV
SFGTPCQGEDTKGAARAVGILSNDLTIGMNKSMGVYSRQSYLGTEFPCPRENDLAGMKGK
QKCKLFGFSLTEEPACKASIVNSRVSRDDLTSYDLLGSFGQGTLQSSISQSQNDPQKDSH
DHCQQLLPAEGSCQEINFQSITKIQTLVQSYGRSCKKVHKQGNAVGRAVDLSKLDGYDQL
ISELERLFNMEGLLSDTDKGWQVVYTDNEGDMMLVGDDPWPEFCNIVCKILIYTLEEVQK
MTPGHFSNDALSCCEEKPAKIEVSKSSIQCQDSSSRLTTGMV
>GbARF10a
MPVPCSGVTMNGTRITSRDSARITAMDSTTTYGLSMQGTGDEATKQQQGGGPSLDSQLWH
ACAGGMVQMPSVNARVYYFPQGQAEHSATNVDFPVNLRINPAILCRVLNVKFMADTETDE
VYARIRLVPINRDEDCEDCNTMDEESNNNNSTEKPVSFAKTLTQSDANNGGGFSVPRYCA
ETIFPRLDYSSDPPVQTVLAKDVHGEVWKFRHIYRGTPRRHLLTTGWSTFVNQKKLVAGD
SIVFLRSLNGELCVGVRRSTRSTGGGDSSAWHLTGGQNCVSPYRNSRWEVKGSDNFSAFL
GAEMKSSTTNSNSNGFVRNRGKVSAKSVIESATLAASGQSFEVVYYPRASTPEFCVKAHA
VDAALRVQWSSGMRFKMAFETEDSSRISWFMGTISSVQFADPIHWPNSPWRLLQVTWDEP
DLLQNVKRVSPWLVEVVSNMPPIQLTPFTLPKKKLRVSQHPEFQFEGQGIMGGLQMGTVT
NSVLGQVNPWHSFSENVPAGMQGARHGHIYGVPLSDIRPNKVQSGLFSDNLYHQEQGAMS
TPVSTELNIGNFSHLERSSVQDNLSCLLTMGNSSQSEQKNINGRTGNSTTKSVPFLLFGK
PIHTEQSPKSQQQQQSGVSSSDGPGFQMVNDTGSPGLTSNSSTDGNPEVLDRFQRMITGR
SDGSKLPDNSALRFYHGETLDNADNNVTANFPWFKDQAVMLTLEKGRGGNKSEDDNIVHC
KVFMESEDVGRTLDLSLFNTYEQLYSRLAKMFCIEELELSNRVLYKDRLGAVRHTGDEPY
KDFVKTVRRLTILSDSGSDNMGR
>GbARF6b
TRERRCLNSELWHACAGPLVSLPAVGSRVVYFPQGHSEQVAASTNKEVDAHIPNYPNLSP
QLICQLHNVTMHADVETDEVYAQMTLQPLNTQEQKDSYLPHDLGTPSKQPTNYFCKTLTA
SDTSTHGGFSVPRRAAEKVFPPLDFTQQPPAQELIARDLHDNEWKFRHIFRGQPKRHLLT
TGWSVFVSAKRLVAGDSVLFIWNEKGQLLLGIRRANRPQTVMPSSVLSSDSMHIGLLAAA
AHAAATNSRFTIFYNPRASPSEFVIPLSKYVKSVYHTRVSIGMRFRMLFETEESSVRRYM
GTITGIGDLDHVRWPNSQWRSVKVGWDESTAGERQPRVSLWEIEPLATFPMYPSPYPLRL
KRPWPQGISSLHGIKEDDGSMNTPFMWMRGDNGERSLQALNFQAMGVSPWMQQRFDSSML
GMQSDVYQAMAAAALQEIRTVDPSKQLLQFQQQQPLQSQQFQCRSSAQLQRHVIQQQQQP
QQHLLPQQAQNLQEQQPQNHLLQQQLQQNTSQHQFLQQQLQHSFSEQPQPLSEQHQRQQQ
SYQISNGVGSLSQLPSSQSQSSISLQSSVCSQPVFADSSGNLSSPMTTASISPLQNIIGS
LSPEESSHYLNLPRTSQPVVQQPAGTLTGPGISRDRQIPSASWFPKRVSNNLVSCIPGGQ
VDPPLPSGGQGVLPQTESLSQSNIPTQSMPVPQFPSRDCPSEQEGVHSDNQSHLLFGVNI
DSPSLIIPNTVSNLRNVGNGSDAAMSFAVSNFLNTPPCAFGSDFPLSSSIGSSACLDESG
FLQRAENLGQMNPPSRTFIKVYKLGSVGRSLDVTRYSSYPDLRSELARMFGLEGQLEDPL
RSGWQLIFVDKENDALLLGDDPWEEFVNNVSYIKILSPQEVQQMSVEGLEILSSIPTQRQ
TSSSSEEYVTRQDSRNINSAITSTGSLEY
>GbARF8
MEEAAEEEKRLGRRRRSSGGGGGSTEWLYGFGFAMNANGERALTKVYPLLTFGRAESGVR
GGVSVQLQICGRCSDLAKELRVRTYNEAPLGLLPAAPRRMLGFWNVRSITVEALSFISIL
PDKLFNLLRYMVRAVHCPHSVCGGSAGERRSLNSELWHACAGPLVSLPAVGSRVVYFPQG
HTEQVAASTNKEVDAHIPNYPNLPPQLICQLHNVTMHADVETDEVYAQMTLQPLNPQEQK
ESSCLVPDLGTPSKQPTNYFCKTLTASDTSTHGGFSIPRRAAEKVFPPLDFTQQPPAQEL
IARDLHDNEWKFRHIYRGQPKRHLLTTGWSVFISAKRLVAGDSVLFIRNENGQLLLGIRR
ANRTQMVMPSSVLSSDSMHIGVLAAAAHAAATNSRFTIFYNPRASPSEFVIPLAKYEKAI
YHTRVSAGMRFRMLFETEESSVRRYMGTITGIGDLDPVRWPNSQWRSVKVGWDESTAGER
QPRVSMWEIEPLTTFLMYPPPYPPRLKRPWPQVQGISSLPGIKDDDGMLKKSFMWMGGDN
GERTLQSLNFPGLGMDPWMQMQHKFESPLSGMQPDVYQAMAAAALQEIRSVDPSKQLLQF
QSQQPVQSQQLQCMAQPLLQRQIIQQQQQQQQHIGQQQVQNLQQQQPQQHILQQQAQTLQ
QQQPQQHILHHQAQNMPQQQPQNHLLQQQLQQQSSQHQILQQLQHSYNEQQLPSSQQLQC
QQQTFKISNVAGALSQPPTSQSQSSISLPSSVCSQAVFADSNANLASPGTSSSTSPLQSI
LRSLASEENSHYSNLPRASQPSVQQPARTLTGTGLPQDRQIPSTSWFSSKRASNNQLVSC
LGAGQVEAPLPSGGQCIVSQTQPIGQSYIPTQSMPLPQFPLRDCSPEQEVVQSDSQSHLL
FGVNIDTPSLGIPNTISNSRNVGNDTGVVSSFAITNLINGPPCAPGSDFPLNSSIGSSGG
LDESGFLQRAPSLSQMNPPTRTFTKVYKLGSIGRSLDVTRFSGYPELRSELARMFGLEGQ
LEDPQRSGWQLVFVDKENDVLLLGDDPWEEFVSSVRFIKILSPPEVQQMTQEGMELLSSI
PTQRQTSSSSEECVTRQDSRNISSAITSARSLEY
>GbARF4b
MFTRDSGIVRAAYTDIHFMLFVYVVAIRYGALRTREFFQKASAILYWILSRLVFMETHLN
HPSAITDDDAITACQSSICSELWHACAGPLISLPPKGSLVVYFPQGHMEQLIDNDPHKFG
FDSPLKFTPPVAPVLEKTAVASMHVAASIKQGVDQQTPPYNLPPQILCRVLNVNLHADQE
MDEVYAQLTLVPESEKSEKCMEEQVPASTSCTPHMFCKTLTASDTSTHGGFSVPRRAAED
CFPPLDYTQQRPSQELVAKDLHGREWRFRHIFRGQPRRHLLTTGWSVFVSNKRLVSGDAV
LFLRGENGELRLGIRRASRQQSYASSSVLSSQSMHLGVLTAAAHAVATKSMFHIFFNPRT
SPAEFVIPYHKYVKSFNHPLAIGMRFKMRFETEDAAERRYTGTITGIGDVEPARWPGSKW
RSLKVVSEA
>GbARF1
MAPNLQKRRENSNAVMASLRLVPGPVQKSLTARYADGDIRYFPTGDRFPDYRAGVWFVNS
VSGSVRLILTWAALCRFLYHVLGSKLGSALLQPVLQQFEKKGIAKGKWGVAGSSPSRCIM
AYADNNNYRNLPCRFPLAGNNAYSNETAGGAPRSMGTQNSSSDTSDALYQELWHACAGPL
VTVPRVGHRVVYFPQGHMEQVEASTNQGADHQMPLYNLPAKIVCRVINLQLRAELDTDEV
FAQITLVPEVEQKESCSDVETATASPRRPQVHSFCKTLTASDTSTHGGFSVLRRHADECL
PPLDMNQQPPAQELVAKDLHGIDWRFRHIFRGQPRRHLLTTGWSVFVSSKRLVAGDAFIF
LRGENGELRVGVRRAMRQQNNMPSSVISSHSMHLGVIATASHAVLTQTLFTVYYKPRTSP
SEFIIPYNKYLEAANSNLSVGMRFKMRFEGEEAPERRFTGTIIGIGDVDPVRWSGSKWRS
LKVQWDETSMIPRPERVSPWEIEPFVAPVALNPLPIPRNKRPRANMPPFSPDLSFTGSSK
ASVDSMQVPRFPRVLQGQDARTFGISDGEVESTSNSMIRGSKLDEFKADDVGTIRRLGSE
NWIPPLRHQSRFIDNFSSLQGAGDMLELCGPFVNQSMEGTQQFKPPMKQFQHQEGEKLDE
PGTNLQLSTRKLSTIPQENSESDLKLSALSSRQNVSTMWDGLNGSHLSSKFGVKDSAGEW
FVSLISPSQAEVSGAPGLGNVDDDKNLEHSNLGMTEHQPGLPYWEMLKDKGPEAGTFSGN
TDYKLFGFRLSSSTGMQTTSKTRALELGVNSQAVADPPTANQSQSADSEQQSEPSKATKS
DLPASSFDQDKPAQRSSKETRSKAQSNSTRSCTKVHKQGSALGRAVDLTKFEGYAELIRE
LEHMFNIEGELGDPGRGWQVVYTDDEGDMMLVGDDPWQEFCSIAQKIFIYTCEEVEKMTP
RTLSMKLQGCSEDAVFTKETSKCSDRQDSSVPTSVAEKTSDA
>GbARF2a
MIAGRESVRESVVQGAALRRLGRHLQTAVSCRQDCNLYPNGENTKLAPLPWLPETGVWPL
NSGWVTRLRNLRVGLRYQAITLGLVSWFGVCTSTRHGGQGRAGSIEICEKPVEQGKSCVE
ELEFGGERICIAFGWICGGLGKRVLSGFFVGYEWCGNGVVCMMKKEGRCDGCCWGKGVTV
SWGCCGGLVWEEEGSLWNNNNNINQQALCVFGVAVVDIDRTCKAAVLSNCGPDRLQVDGF
GGKQEASNNSSVGNYSSMSSEAGGTPQSPLLRHMAPKTSHSVQNFSSAGHGAGKFRTQNH
YPSVVVSPLFIAGIKRSDALIPFLASLFMDVCTLFNDPTFCSNLSKIQFELSDLLIFLLM
DIASKIQLQLTVIPRFYYPGGGFCFRKSLRAQLHLSVSMIFCLRIYFSLSAAAVMWVLPF
QSFDSTPINTSDALYEELWHACAGPLVSVPRVGERAFYFPQGHMEQVEASTNQGADQQMP
LYNLPSKILCRVINVQFRAEPETDEVFAQITLVPEAEQNEASRDVETPPPPPPKSNVHSF
CKTLTASDTSTHGGFSVLRRHADECLPPLDMSQQPPSQELVAKDLHGMEWRFRHIFRGQP
RRHLLTTGWSVFVSSKRLVAGDAFIFLRGENGELRVGVRRAMRQQSNVPSSVISSHSMHL
GVIATASHAVVTRTMFTVYYKPRTSPSEFIIPYDKYMEAMSSNLSVAMRFKMRFEGEESP
ERRFTGTIIGIGEVDPARWPDSKWRSLKVQWDETSVVPRPERVSPWEIESFVASAALNPL
PAPRAKRPRTNMLSTSSDLILGSSKAAVDSSQAIRFPKVLQGQEMRTFGGSLGDSEVEST
QKPMMWASSLDVHKQDGVGSHGKLVSENWMYQCRHDSAYSDSFSGVQGTREVQQFCGTST
NQNMQTFPALKLPMKQFPDQESGILDASGTKLQLSSPWSIMCSDNTREMAESDLKLSVTS
HPSHKHSGAIKWTGLSPPPLLADFGSGESRGSWLMSLISHQPDFPGAHVSGKLDRTMSRN
MGHSNLGNNVQQRSLPSWEMPEEKGVVTATQATDNNCKLFGFHLIDNSIVDELIPSTIRG
SVTVEDSQTPVHDSRVNQAETVESSQHSEPSKITKPDPPAAVVEQEKSFQRSTKEAQCRA
QTNSTRSCTKVHKQGSALGRAVDLTKFEGYTELIRELGLMFNIEGELEDPSKGWQVVYTD
NEGDMMLVGDDPWQEFCSIVRKIFIYTREEVEKMTPRTLSIKLEGCSEELVTRETSKCSD
HQDSSIAAATAERSSDR
>GbARF2b
MPQHYSASVSLSAPLFSRQPNGGAHFPARHTRRSALAPAGLLLIAVDFNSTVVSVLRGLV
LVLAPSERAWKRNEIAWRTREFGETAQREKFARTISRIPPLGGNHSNNKSTGNHNNNSCA
ESYSPMSNEGDGGLGLGQMGTPRTSHGYQNSSSPGVNDFLYEELWHACAGPLVTVPRIGE
RVFYFPQGHMEQVEASTNQGADQQMPLYNLPSKILCRVINVQLKAEPDTDEVFAQITLVP
EAEQNECIADKEPPPPSPPRPYVHSFCKTLTASDTSTHGGFSVLRRHADECLPPLDMSQQ
PPTQELVAKDLHGVEWRFRHIFRGQPRRHLLTTGWSVFVSSKRLVAGDAFIFLRGENGEL
RVGVRRAMRQQSNVPSSVISSHSMHLGVIATASHAVATRTMFSVYYKPRVSPSEFIIPYG
QYMEAMNSNFSVGMRFKMRFEGEEAPEQRFTGTIIGIGDVDPVRWSGSKWRSLKVQWDEI
SAIARPERVSPWKIEPSLTPAAMNPLPVARNKRPRTNLLPSSPDSLVLGSGKTSVDSALV
HRFPRVLQGQEVMTLGGPLGDSEVEAGQKAIVWASNDVKGDGMGSQRRLGSENWMPLLRP
DVAYSDSFSSLQGVGEVQEFCGSFPNRILEDAQQLKLSRKQFLDQEGKVVDLPGPWSTNF
SNSLQEKSESNLKPSVISSGPSHKQSGNVRWTSLNGYPLLSNFGIEASAGNWQMPIMSPC
KSEVSVHGSVDRSVTKNMQPSNLSVSEQQSSLTPWENPNKDKVVDAPSRSADHNCKLFGF
HLIDNSMVGELTPSRIRSSVAEEELQVAVHAPTATCSQFAEPTVPYQQSEPTKTTKCDTP
AAISEQEKSCQRLSQETQCRAQNNPMRSCTKVHKQGSALGRAVDLTKFEGYAELIRELEM
MFNFEGQLADPNQGWQVVYTDNEGDMMLVGDDPWQEFCSIVRKIFIYTREEVEKMTPRTP
NMKLRGHPEDESIMRESSVPAATGERNSDSQHL
>GbARF6a
ERRSLNSELWHACAGPLVLLPVVGSHVVYFPQGHSEQVAASTNKEVDAHIPNYPNLPPQL
ICQLHNVTLQADVETDEVYAQMTLQPLNPQEPKESYLAPALGTPSGQPTNYFCKTLTASD
TSTHGGFSIPRRAAEKVFPLLDFTQQPPVQELIARDLHDTEWKFRHIYRGQPKRHLLTTG
WSVFVSAKRLVAGDSVLFIRNDKGQLLLGIRRANRAQMVMPSSVLSSDSMHIGVLAAAAH
AASTNCRFTIFYNPRASPSEFVVPLAKFEKAVYHTRVSIGMRFRMLFETEESTVRR
>GbARF10b
MEEELNQKGLDSQLWHACAGGMVQMPSINSKVYYFPQGHAEHAATVPDFGPNFRINPLIL
CRVLFVKYLADTETDEVYARIRLVPISEDYSNNNNNNTTGEDSNHSPPSPPQPENPASFA
KTLTQSDANNGGGFSVPRYCAETIFPRLDYSTDPPVQTVLAKDVHGEVWKFRHIYRGTPR
RHLLTTGWSTFVNQKKLVAGDAIVFLRSATGELCVGVRRSTRTTSGGDSSAWHLPVTAIS
PYRTSRWEVKGADNFSAINNANSTGTGFARNRGRVSAKSVIEAARLAASGQSFEVVYYPR
ASTPEFCVKAQSVNSALRIQWSAGMRFKMAFETEDSSRISWFMGTISSVQFADPLLWPHS
PWRLLQVTWDEPDLLQNVKRVSPWLVEVVSNMPPIQMAPFTLPKKKLRVTQPPEFQLEGQ
GIMGIQMATLTNNMLGQISPWHGISPNVPAGMQGARHDRVYGFTLSDFRTNKSQSRLFLD
NLYHQEQGVMSSSVSTELNIGNSSQLEHAGVQSSISLTMGNPSQSEQKASNGWAGSSPMK
SAPFLLFGKPIHTEQSPKSQQQQQSGLSSSDGPGFQMLNDNGSPGLTSNSSTDGNQEVSD
RVQQLITGRTEVCKFFDNSGLQLCQGESLHSAGTNGIGNLQWFKDEAAMARMDKGGNTFE
DSIMHCKVFKETEEVGRTLDLSLFCTYEQLYDRLAKMFGIEESELSNRVLYKGMGGSLRH
AGDEPYRDFMKTVRRLTILSDSGSDNMAR
>GbARF19a
MDHFAYIGPSLMTCNQVQEVPASSFFSFPSIQCRHILPGKEDIAYSMDACWGWKDDSGNC
WKGERKSINSELWHACAGPLVSLPPVGSLVYYFPQGHSEQVAVSTQKVADTHIPNYPNLP
PQLICQLHNVTLHADVETDEVYAQMTLQPVNNDAFLASDLGLKQGKQPTEFFCKTLTASD
TSTHGGFSVPRRSAEKVFPPLDFSMQPPAQELVARDLHDNVWTFRHIYRGQPKRHLLTTG
WSVFVSAKRLVAGDSVLFIRDEKSQLLLGIRRANRQQTVMPSSVISSDSMHIGVLAAAAH
AAANHSPFTVFYNPRTSLSEFVVPFAKYNKALYGTQVSVGMRFRMMFETEESSVRRYMGT
ITGISDLDPVRWPNSPWRNLQVGWDESSAGERQNRVSIWEIETLATPFFICPPPLFRLKR
PRQPGLLGEETNIDSTIKRSSPWLMEGNGTGDFQNLGIGLEQWTELQQRSEIINPTVQLE
YYRSMAAAALQEFRSSESSKDLCIPQQTSQAQQIHFSGPQQHQSQQQEHLPRALQQQFQQ
RSHYQHQQLPAKQLLLQQSAPLQQLQQHPPLQQSQQQQHLSVQQLKQSQQTLPELVQLQH
QPLQQLQQHPLQTLQQFQQQQAPLLLQQDLKQQQLLPLTQKKPLSMPPPPQQLLPFAQQK
PLPVQLQQLQQQHQIQKSPLPEQHECNQSPEYHFRSQQQQLQPVLQHQLAQQHLPVPSQQ
SQQQEVRQSSPPQTHAQKQSAQHSFCIQQQLQSRQSTQLCELGQLLQSSSNCSHAECSIP
VPATSQSGFTESDVSFCSTSTSTNSYPLQNILTRSHHGSVTSEVKSQYANMSRSSLINTQ
DATFVSDLVQEPPCTSWFTSMKDSSHAELQAIPNPQSGEIETSSSLGDSFSLTQVNAVVQ
QDLPTLPNQSTSFWFRNTSQGSEGHADSQNNMLFCANMENSLVGPTTTSPLLATGFSGGK
DAPCQASAESILSSFSTSKDIQPQISSASMLCSRSFAVPDLPDSSDVASILELDDSSIMQ
RGSWKQLPPPVRTYTKVYKLGSVGRSIDISRYKNYDELRCELARMFGLEGQLEDPKRSGW
QLVFVDNENDILLVGDDPWEIDFLVIFSSMHVYFTRVRPILAITGID
>GbARF2c
MSNEVGGQQHMGMGTPKTTPAYPQQNFSSEGPGTGTNEALYEELWHACAGPLVTVPRIGE
RVFYFPQGHMEQVEASTNQGADQQMPLYNLPSKILCRVINLQLRAEQETDEVYAQITLVP
EAEQNESCSDVEPPPSAPPKRNVHSFCKTLTASDTSTHGGFSVLRRHADECLPPLDMSQQ
PPTQELIAKDLHGVEWRFRHIFRGQPRRHLLTTGWSVFVSSKRLVAGDAFIFLRGENGEL
RVGVRRVMRQQSNMPSSVISSHSMHLGVIATASHAVSTKTLFTVYYKPRTSQSEFIISYD
KYMEAINSNLSVGMRFKMRFEGEEAPERRFTGTIVGIGDVDPVRWASSKWRSLKVQWDET
SAVSRPERVSPWEIEPFVAPAPLNPQPIPRNKRPRTNMLPSSTDMSILGSSKTTVDSTMV
LRYPRVMQCQELKTMGDGEVESTQKPIMWGAKLNDVKGDGGGMGPQKILGSDNWMLLHRH
ESTNSESFYGLQGTGDGQDFCGSFTSQNAENAHQVNLALKQFQDQESGTFDASGTKLQLS
SPWSVPFSHDRQGITDSDLKLSVASSNLPQKHSESLRYAGLNGSPLLSNFGVAESPGNWL
MSLMSPSQLEGSEEPSPGNVNKSSNRNFHPRNLGISTQQTSFSPWELPKDKRVESVNNYK
LFGIHLIDSSTVDETTPSAMTVSVFGEDLHAVPVPVGNQSQFADSDQLSEPSKTTKSDPP
AASYEQEKSSQKSSKETQCRTQSNPTRSCTKVHKQGIALGRAVDLTKFEGYEELICELEH
MFNIEGELEDPNKGWQVVYTDNEGDMMLVGDDPWQEFCSIVRKIFIYTREEVEKMTPRIL
NMKLQGCKDEEPVTREISKCSDHEDSTMPATAMERKSDV
>GbARF19b
MKAPSNAYLSHPIDGERRSINSELWHACAGPLVSLPLVGSLVVYFPQGHSEQVAASMQKE
SDGHIPNYPNLPSQLICQLHNVTLHADLETDEVYAQMTLQPVNKYDKDALLASDLGLKQN
KQPTEFFCKTLTASDTSTHGGFSVPRRAAEKIFPALDFSMQPPAQELVARDLHDHAWTFR
HIYRGQPKRHLLTTGWSVFVSAKRLFAGDSVLFIRDEKSQLLLGIRRANRQQAAMSSSVL
SSDSMHIGVLAAAAHAASNHSPFTVFYNPRASPSEFVIPLSKYNKAILGTQISLGMRFRM
MFETEESGVRRYMGTITGIRDLDPERWPNSQWRNIQVGWDESSAGERQNRVSIWEIEPVV
TPFFICPPPFFRPKRPRHPGMLDEDSEMESTIKRTLPWFGEETGIRDSQNSAMPGGVLLQ
WMSMQQRADIISPTIQSEYYRPMSVATLQKLGSNDTSKQLSSPQQALQPQQLQFNIPQPQ
VSQQQEHLQQPQMVWPQQQHHISNQQQQHHISNQQQHLHMQQQLPSQQVDQQHLHTQQQM
PSQRVEQQQVTTQKMNQQHHSSQQLQLQPAQQLQQRLQQLQPQLQSQPQLQSQLHPQPQP
QPQSQLQLQPQPQTQPQLHPHSQPQPQPAQQQQQRLQQLQQPAQQLQQQRLQQQQSQQIQ
QQQQLLPLSHQYHQHQTQPPAPVQQHVQNQFPQYLHTKQNLQQSIQLPEMQGQLLQSSSI
RSQAAVNMPLPAKAQSGFSEADVPSCSTSTSANSYPLQNGLTRAHQSAIISEERPQYTNM
PKASASDTHAPVSVPNLVREPQVTSWLPSVKEPNQAALHTYLNAQLGQMETSSSSGASFS
LPQIDAAVPQNLQSLPLQSSPFLFRDASQDSDMQTDPRRNLLTSFSTVKDIQPQLSAALG
SQSFGVPDLPFNSVVTSDGGMSDGNILQRGSWQQPLPPMRTYTKVYKLGSVGRSIDVMRC
KNYDELRSELARMFGLEGQLEDPQRSGWQLVFVDNENDILLVGDDPWEEFVSCVRCIRIL
SPSEVLQMSQEGMELLNTVPLQQQTCSSSDGGFVWRDHCDQNSTNPSAGSLEH
>GbARF10c
MKMVDGEDKNGGLDSQLWHACAGGMVQMPPVGSKVYYFPQGHAEHAATPPEFPPNLNITP
SILCRIVSVKYLADTETDEVYARIRLQPAGNNDDLHDSPPSSPPSEKPASFAKTLTQSDA
NNGGGFSVPRYCAETIFPRLDYSNDPPVQTVLAKDVHGEVWKFRHIYRGTPRRHLLTTGW
STFVNQKKLVAGDAIVFLRSATGELCVGVRRSTRGAGAGDSGVWHWASGSAVGCVGNPYR
TSRWEVKGADNFSEYLDGSNRLLRQGPNNSSTGFARNRGKVTAKSVIEAATCAGMGQPFE
VVYYPRASTPEFCVKAHSVNAALRLQWIAGMRFKMAFETEDSSRISWFMGTISSVQFADP
VLWPNSPWRLLQVTWDEPDLLQNVKRVSPWLVEVVSNMPTIQMTPFMLPKKKLRVTQPPE
FHLESQGGIVGLQMATLTSNVLGQINPWHGLSDNVPAGMQGARHDSIYGIGFPDLRQNKI
QSRFFLDNLYHQEPGAMSTRVSTELNIGNFSRLERSGVQNSLLTMGNSSQSEQKGSRCAG
SSTTKSAPFLLFGKPIHTEQSPKSPNQQRSGVSSSDGPGFQTFNDSSSPALTSNSSTDGN
QEVVDTVQRLVNERTDGSKVFDDSSLRPHCGDSLDAVGINGIESLQKFKDQRAILSLKKD
VGEKTSEDTIVHCKIFSETEEVGRTLDLTLFSTYEQLYDRLAKMFGIEELKLSNRVLYKD
VGNTVRHAGEEPYGEFMKTVRRLTILSNSSSNNMSRSFNDQSFGTLCCLHIKQGYMICHE
HWV
