# Supplementary material for: Systematic Identification and Expression Analysis of the Auxin Response Factor (ARF) Gene Family in Ginkgo biloba L
Source: Int J Mol Sci. 2022 Jun 17;23(12):6754. doi: 10.3390/ijms23126754 (PMC9223646; doi:10.3390/ijms23126754)
Supplement: Supplementary file 1 [file ijms-23-06754-s001.zip › ijms-1735283-supplementary/Revised supplementary materials/Table S2.All cis-elements of promoters of GBARFs.xlsx]

## Sheet: plantCARE_output
Table S2.All cis-elements of promoters of GBARFs
GbARF3	MBS	CAACTG	97	6	+	Arabidopsis thaliana	MYB binding site involved in drought-inducibility
GbARF3	MBS	CAACTG	2242	6	-	Arabidopsis thaliana	MYB binding site involved in drought-inducibility
GbARF3	MBS	CAACTG	3124	6	-	Arabidopsis thaliana	MYB binding site involved in drought-inducibility
GbARF3	MBS	CAACTG	3695	6	+	Arabidopsis thaliana	MYB binding site involved in drought-inducibility
GbARF3	MBS	CAACTG	4277	6	-	Arabidopsis thaliana	MYB binding site involved in drought-inducibility
GbARF3	TGACG-motif	TGACG	19	5	+	Hordeum vulgare	cis-acting regulatory element involved in the MeJA-responsiveness
GbARF3	TGACG-motif	TGACG	22	5	-	Hordeum vulgare	cis-acting regulatory element involved in the MeJA-responsiveness
GbARF3	TGACG-motif	TGACG	2749	5	+	Hordeum vulgare	cis-acting regulatory element involved in the MeJA-responsiveness
GbARF3	TGACG-motif	TGACG	3608	5	+	Hordeum vulgare	cis-acting regulatory element involved in the MeJA-responsiveness
GbARF3	TGACG-motif	TGACG	4677	5	-	Hordeum vulgare	cis-acting regulatory element involved in the MeJA-responsiveness
GbARF3	TGACG-motif	TGACG	4871	5	-	Hordeum vulgare	cis-acting regulatory element involved in the MeJA-responsiveness
GbARF3	G-box	CACGAC	1357	6	+	Zea mays	cis-acting regulatory element involved in light responsiveness
GbARF3	G-box	GCCACGTGGA	2284	9	+	Arabidopsis thaliana	cis-acting regulatory element involved in light responsiveness
GbARF3	G-box	CACGTG	2286	6	+	Arabidopsis thaliana	cis-acting regulatory element involved in light responsiveness
GbARF3	G-box	GCCACGTGGA	2715	9	+	Arabidopsis thaliana	cis-acting regulatory element involved in light responsiveness
GbARF3	G-box	tgACACGTGGCA	4816	11	+	Lycopersicon esculentum	cis-acting regulatory element involved in light responsiveness
GbARF3	CAAT-box	CAAAT	294	5	-	Pisum sativum	common cis-acting element in promoter and enhancer regions
GbARF3	CAAT-box	CAAAT	404	5	+	Pisum sativum	common cis-acting element in promoter and enhancer regions
GbARF3	CAAT-box	CAAAT	507	5	-	Pisum sativum	common cis-acting element in promoter and enhancer regions
GbARF3	CAAT-box	CCAAT	580	5	-	Arabidopsis thaliana	common cis-acting element in promoter and enhancer regions
GbARF3	CAAT-box	CCAAT	714	5	+	Arabidopsis thaliana	common cis-acting element in promoter and enhancer regions
GbARF3	CAAT-box	CAAAT	1385	5	+	Pisum sativum	common cis-acting element in promoter and enhancer regions
GbARF3	CAAT-box	CAAAT	1457	5	-	Pisum sativum	common cis-acting element in promoter and enhancer regions
GbARF3	CAAT-box	CAAAT	1512	5	+	Pisum sativum	common cis-acting element in promoter and enhancer regions
GbARF3	CAAT-box	CAAAT	1638	5	-	Pisum sativum	common cis-acting element in promoter and enhancer regions
GbARF3	CAAT-box	CAAAT	1884	5	-	Pisum sativum	common cis-acting element in promoter and enhancer regions
GbARF3	CAAT-box	CAAAT	2025	5	+	Pisum sativum	common cis-acting element in promoter and enhancer regions
GbARF3	CAAT-box	CAAAT	2544	5	+	Pisum sativum	common cis-acting element in promoter and enhancer regions
GbARF3	CAAT-box	CAAAT	2571	5	+	Pisum sativum	common cis-acting element in promoter and enhancer regions
GbARF3	CAAT-box	CAAAT	2926	5	-	Pisum sativum	common cis-acting element in promoter and enhancer regions
GbARF3	CAAT-box	CAAAT	3016	5	-	Pisum sativum	common cis-acting element in promoter and enhancer regions
GbARF3	CAAT-box	CAAAT	3200	5	+	Pisum sativum	common cis-acting element in promoter and enhancer regions
GbARF3	CAAT-box	CAAAT	3385	5	+	Pisum sativum	common cis-acting element in promoter and enhancer regions
GbARF3	CAAT-box	CAAAT	3428	5	-	Pisum sativum	common cis-acting element in promoter and enhancer regions
GbARF3	CAAT-box	CAAAT	3712	5	+	Pisum sativum	common cis-acting element in promoter and enhancer regions
GbARF3	CAAT-box	CAAAT	3805	5	+	Pisum sativum	common cis-acting element in promoter and enhancer regions
GbARF3	CAAT-box	CCAAT	4081	5	-	Arabidopsis thaliana	common cis-acting element in promoter and enhancer regions
GbARF3	CAAT-box	CAAAT	4153	5	-	Pisum sativum	common cis-acting element in promoter and enhancer regions
GbARF3	CAAT-box	CCAAT	4389	5	-	Arabidopsis thaliana	common cis-acting element in promoter and enhancer regions
GbARF3	CAAT-box	CCAAT	4643	5	-	Arabidopsis thaliana	common cis-acting element in promoter and enhancer regions
GbARF3	GCN4_motif	TGAGTCA	2956	7	+	Oryza sativa	cis-regulatory element involved in endosperm expression
GbARF3	CGTCA-motif	CGTCA	19	5	-	Hordeum vulgare	cis-acting regulatory element involved in the MeJA-responsiveness
GbARF3	CGTCA-motif	CGTCA	22	5	+	Hordeum vulgare	cis-acting regulatory element involved in the MeJA-responsiveness
GbARF3	CGTCA-motif	CGTCA	2749	5	-	Hordeum vulgare	cis-acting regulatory element involved in the MeJA-responsiveness
GbARF3	CGTCA-motif	CGTCA	3608	5	-	Hordeum vulgare	cis-acting regulatory element involved in the MeJA-responsiveness
GbARF3	CGTCA-motif	CGTCA	4677	5	+	Hordeum vulgare	cis-acting regulatory element involved in the MeJA-responsiveness
GbARF3	CGTCA-motif	CGTCA	4871	5	+	Hordeum vulgare	cis-acting regulatory element involved in the MeJA-responsiveness
GbARF3	O2-site	GATGATGTGG	4119	9	+	Zea mays	cis-acting regulatory element involved in zein metabolism regulation
GbARF3	AuxRR-core	GGTCCAT	434	7	-	Nicotiana tabacum	cis-acting regulatory element involved in auxin responsiveness
GbARF3	ARE	AAACCA	667	6	+	Zea mays	cis-acting regulatory element essential for the anaerobic induction
GbARF3	ARE	AAACCA	4220	6	-	Zea mays	cis-acting regulatory element essential for the anaerobic induction
GbARF3	ARE	AAACCA	4373	6	-	Zea mays	cis-acting regulatory element essential for the anaerobic induction
GbARF3	ARE	AAACCA	4424	6	+	Zea mays	cis-acting regulatory element essential for the anaerobic induction
GbARF3	CCAAT-box	CAACGG	2838	6	+	Hordeum vulgare	MYBHv1 binding site
GbARF3	CCAAT-box	CAACGG	4894	6	-	Hordeum vulgare	MYBHv1 binding site
GbARF3	G-Box	CACGTT	366	6	-	Pisum sativum	cis-acting regulatory element involved in light responsiveness
GbARF3	G-Box	CACGTG	2286	6	+	Pisum sativum	cis-acting regulatory element involved in light responsiveness
GbARF3	G-Box	CACGTT	2592	6	-	Pisum sativum	cis-acting regulatory element involved in light responsiveness
GbARF3	GATA-motif	AAGATAAGATT	702	10	+	Arabidopsis thaliana	part of a light responsive element
GbARF3	GATA-motif	GATAGGG	4199	7	-	Pisum sativum	part of a light responsive element
GbARF3	P-box	CCTTTTG	2963	7	-	Oryza sativa	gibberellin-responsive element
GbARF3	P-box	CCTTTTG	4351	7	-	Oryza sativa	gibberellin-responsive element
GbARF3	GARE-motif	TCTGTTG	3505	7	-	Brassica oleracea	gibberellin-responsive element
GbARF3	TCT-motif	TCTTAC	487	6	+	Arabidopsis thaliana	part of a light responsive element
GbARF3	TCT-motif	TCTTAC	937	6	+	Arabidopsis thaliana	part of a light responsive element
GbARF3	TCT-motif	TCTTAC	1199	6	-	Arabidopsis thaliana	part of a light responsive element
GbARF3	TCT-motif	TCTTAC	2740	6	-	Arabidopsis thaliana	part of a light responsive element
GbARF3	TCT-motif	TCTTAC	4556	6	+	Arabidopsis thaliana	part of a light responsive element
GbARF3	Sp1	GGGCGG	4548	6	+	Oryza sativa	light responsive element
GbARF3	3-AF1 binding site	TAAGAGAGGAA	1077	10	+	Solanum tuberosum	light responsive element
GbARF3	ABRE	ACGTG	367	5	+	Arabidopsis thaliana	cis-acting element involved in the abscisic acid responsiveness
GbARF3	ABRE	CACGTG	2286	6	+	Arabidopsis thaliana	cis-acting element involved in the abscisic acid responsiveness
GbARF3	ABRE	ACGTG	2287	5	+	Arabidopsis thaliana	cis-acting element involved in the abscisic acid responsiveness
GbARF3	ABRE	ACGTG	2593	5	+	Arabidopsis thaliana	cis-acting element involved in the abscisic acid responsiveness
GbARF3	ABRE	GACACGTGGC	4817	9	+	Triticum aestivum	cis-acting element involved in the abscisic acid responsiveness
GbARF3	GT1-motif	GTGTGTGAA	369	9	+	Solanum tuberosum	light responsive element
GbARF3	GT1-motif	GGTTAA	1154	6	-	Arabidopsis thaliana	light responsive element
GbARF3	GT1-motif	GGTTAA	1325	6	+	Arabidopsis thaliana	light responsive element
GbARF3	GT1-motif	GGTTAA	2013	6	+	Arabidopsis thaliana	light responsive element
GbARF3	CAT-box	GCCACT	2715	6	+	Arabidopsis thaliana	cis-acting regulatory element related to meristem expression
GbARF3	CAT-box	GCCACT	4362	6	+	Arabidopsis thaliana	cis-acting regulatory element related to meristem expression
GbARF3	TATA-box	TATAA	67	5	-	Arabidopsis thaliana	core promoter element around -30 of transcription start
GbARF3	TATA-box	TATA	68	4	+	Arabidopsis thaliana	core promoter element around -30 of transcription start
GbARF3	TATA-box	TATACA	201	6	-	Helianthus annuus	core promoter element around -30 of transcription start
GbARF3	TATA-box	TATA	203	4	+	Arabidopsis thaliana	core promoter element around -30 of transcription start
GbARF3	TATA-box	ATATAA	329	6	+	Brassica oleracea	core promoter element around -30 of transcription start
GbARF3	TATA-box	TATA	330	4	+	Arabidopsis thaliana	core promoter element around -30 of transcription start
GbARF3	TATA-box	ATATAT	379	6	+	Brassica napus	core promoter element around -30 of transcription start
GbARF3	TATA-box	TATA	380	4	+	Arabidopsis thaliana	core promoter element around -30 of transcription start
GbARF3	TATA-box	ATATAT	423	6	+	Brassica napus	core promoter element around -30 of transcription start
GbARF3	TATA-box	TATATA	424	6	+	Arabidopsis thaliana	core promoter element around -30 of transcription start
GbARF3	TATA-box	ATATAT	425	6	+	Brassica napus	core promoter element around -30 of transcription start
GbARF3	TATA-box	TATATA	426	6	+	Arabidopsis thaliana	core promoter element around -30 of transcription start
GbARF3	TATA-box	ATATAA	427	6	+	Brassica oleracea	core promoter element around -30 of transcription start
GbARF3	TATA-box	TATA	428	4	+	Arabidopsis thaliana	core promoter element around -30 of transcription start
GbARF3	TATA-box	TATACA	518	6	-	Helianthus annuus	core promoter element around -30 of transcription start
GbARF3	TATA-box	TATA	520	4	+	Arabidopsis thaliana	core promoter element around -30 of transcription start
GbARF3	TATA-box	ATATAT	541	6	+	Brassica napus	core promoter element around -30 of transcription start
GbARF3	TATA-box	TATATA	542	6	+	Arabidopsis thaliana	core promoter element around -30 of transcription start
GbARF3	TATA-box	TATA	544	4	+	Arabidopsis thaliana	core promoter element around -30 of transcription start
GbARF3	TATA-box	TATAAAT	569	7	-	Brassica juncea	core promoter element around -30 of transcription start
GbARF3	TATA-box	TATAAA	570	6	-	Helianthus annuus	core promoter element around -30 of transcription start
GbARF3	TATA-box	TATAA	571	5	-	Arabidopsis thaliana	core promoter element around -30 of transcription start
GbARF3	TATA-box	TATA	572	4	+	Arabidopsis thaliana	core promoter element around -30 of transcription start
GbARF3	TATA-box	TATATA	651	6	+	Arabidopsis thaliana	core promoter element around -30 of transcription start
GbARF3	TATA-box	ATATAT	652	6	+	Brassica napus	core promoter element around -30 of transcription start
GbARF3	TATA-box	TATA	653	4	+	Arabidopsis thaliana	core promoter element around -30 of transcription start
GbARF3	TATA-box	ccTATAAAaa	681	9	+	Arabidopsis thaliana	core promoter element around -30 of transcription start
GbARF3	TATA-box	ATATAA	682	6	+	Brassica oleracea	core promoter element around -30 of transcription start
GbARF3	TATA-box	TATA	683	4	+	Arabidopsis thaliana	core promoter element around -30 of transcription start
GbARF3	TATA-box	ATTATA	697	6	+	Brassica napus	core promoter element around -30 of transcription start
GbARF3	TATA-box	TATAA	698	5	-	Arabidopsis thaliana	core promoter element around -30 of transcription start
GbARF3	TATA-box	TATA	699	4	+	Arabidopsis thaliana	core promoter element around -30 of transcription start
GbARF3	TATA-box	TATA	760	4	+	Arabidopsis thaliana	core promoter element around -30 of transcription start
GbARF3	TATA-box	TATA	770	4	+	Arabidopsis thaliana	core promoter element around -30 of transcription start
GbARF3	TATA-box	TATA	803	4	+	Arabidopsis thaliana	core promoter element around -30 of transcription start
GbARF3	TATA-box	TATAAA	811	6	-	Helianthus annuus	core promoter element around -30 of transcription start
GbARF3	TATA-box	TATAA	812	5	-	Arabidopsis thaliana	core promoter element around -30 of transcription start
GbARF3	TATA-box	TATA	813	4	+	Arabidopsis thaliana	core promoter element around -30 of transcription start
GbARF3	TATA-box	TATATAA	846	7	-	Arabidopsis thaliana	core promoter element around -30 of transcription start
GbARF3	TATA-box	TATATA	847	6	+	Arabidopsis thaliana	core promoter element around -30 of transcription start
GbARF3	TATA-box	TATA	849	4	+	Arabidopsis thaliana	core promoter element around -30 of transcription start
GbARF3	TATA-box	TATACA	872	6	-	Helianthus annuus	core promoter element around -30 of transcription start
GbARF3	TATA-box	TATA	874	4	+	Arabidopsis thaliana	core promoter element around -30 of transcription start
GbARF3	TATA-box	TATACA	892	6	-	Helianthus annuus	core promoter element around -30 of transcription start
GbARF3	TATA-box	TATA	894	4	+	Arabidopsis thaliana	core promoter element around -30 of transcription start
GbARF3	TATA-box	TATAA	959	5	-	Arabidopsis thaliana	core promoter element around -30 of transcription start
GbARF3	TATA-box	TATA	960	4	+	Arabidopsis thaliana	core promoter element around -30 of transcription start
GbARF3	TATA-box	taTATAAAtc	971	9	-	Arabidopsis thaliana	core promoter element around -30 of transcription start
GbARF3	TATA-box	TATATAA	974	7	-	Arabidopsis thaliana	core promoter element around -30 of transcription start
GbARF3	TATA-box	TATATA	975	6	+	Arabidopsis thaliana	core promoter element around -30 of transcription start
GbARF3	TATA-box	ATATAT	976	6	+	Brassica napus	core promoter element around -30 of transcription start
GbARF3	TATA-box	TATA	977	4	+	Arabidopsis thaliana	core promoter element around -30 of transcription start
GbARF3	TATA-box	TACAAAA	987	7	-	Oryza sativa	core promoter element around -30 of transcription start
GbARF3	TATA-box	ATATAA	1257	6	+	Brassica oleracea	core promoter element around -30 of transcription start
GbARF3	TATA-box	TATA	1258	4	+	Arabidopsis thaliana	core promoter element around -30 of transcription start
GbARF3	TATA-box	TATTTAAA	1310	8	+	Arabidopsis thaliana	core promoter element around -30 of transcription start
GbARF3	TATA-box	ATTATA	1344	6	+	Brassica napus	core promoter element around -30 of transcription start
GbARF3	TATA-box	TATATAA	1345	7	-	Arabidopsis thaliana	core promoter element around -30 of transcription start
GbARF3	TATA-box	TATATA	1346	6	+	Arabidopsis thaliana	core promoter element around -30 of transcription start
GbARF3	TATA-box	TATA	1348	4	+	Arabidopsis thaliana	core promoter element around -30 of transcription start
GbARF3	TATA-box	TATACA	1392	6	-	Helianthus annuus	core promoter element around -30 of transcription start
GbARF3	TATA-box	TATA	1394	4	+	Arabidopsis thaliana	core promoter element around -30 of transcription start
GbARF3	TATA-box	ATATAA	1556	6	+	Brassica oleracea	core promoter element around -30 of transcription start
GbARF3	TATA-box	TATA	1557	4	+	Arabidopsis thaliana	core promoter element around -30 of transcription start
GbARF3	TATA-box	TATACA	1629	6	-	Helianthus annuus	core promoter element around -30 of transcription start
GbARF3	TATA-box	TATA	1631	4	+	Arabidopsis thaliana	core promoter element around -30 of transcription start
GbARF3	TATA-box	TATA	1775	4	+	Arabidopsis thaliana	core promoter element around -30 of transcription start
GbARF3	TATA-box	TATA	1833	4	+	Arabidopsis thaliana	core promoter element around -30 of transcription start
GbARF3	TATA-box	TATA	1848	4	+	Arabidopsis thaliana	core promoter element around -30 of transcription start
GbARF3	TATA-box	TATA	2079	4	+	Arabidopsis thaliana	core promoter element around -30 of transcription start
GbARF3	TATA-box	TATAAA	2274	6	-	Helianthus annuus	core promoter element around -30 of transcription start
GbARF3	TATA-box	TATAA	2275	5	-	Arabidopsis thaliana	core promoter element around -30 of transcription start
GbARF3	TATA-box	TATA	2276	4	+	Arabidopsis thaliana	core promoter element around -30 of transcription start
GbARF3	TATA-box	TACAAAA	2736	7	-	Oryza sativa	core promoter element around -30 of transcription start
GbARF3	TATA-box	TATA	2902	4	-	Arabidopsis thaliana	core promoter element around -30 of transcription start
GbARF3	TATA-box	TATA	3642	4	-	Arabidopsis thaliana	core promoter element around -30 of transcription start
GbARF3	TATA-box	TATA	4415	4	-	Arabidopsis thaliana	core promoter element around -30 of transcription start
GbARF3	TATA-box	TACAAAA	4761	7	-	Oryza sativa	core promoter element around -30 of transcription start
GbARF4a	Box 4	ATTAAT	97	6	+	Petroselinum crispum	part of a conserved DNA module involved in light responsiveness
GbARF4a	Box 4	ATTAAT	426	6	+	Petroselinum crispum	part of a conserved DNA module involved in light responsiveness
GbARF4a	TATA-box	TATA	55	4	+	Arabidopsis thaliana	core promoter element around -30 of transcription start
GbARF4a	TATA-box	ATATAT	65	6	+	Brassica napus	core promoter element around -30 of transcription start
GbARF4a	TATA-box	TATA	66	4	+	Arabidopsis thaliana	core promoter element around -30 of transcription start
GbARF4a	TATA-box	TATA	157	4	+	Arabidopsis thaliana	core promoter element around -30 of transcription start
GbARF4a	TATA-box	TATAA	163	5	-	Arabidopsis thaliana	core promoter element around -30 of transcription start
GbARF4a	TATA-box	TATA	164	4	+	Arabidopsis thaliana	core promoter element around -30 of transcription start
GbARF4a	TATA-box	TATATAA	190	7	-	Arabidopsis thaliana	core promoter element around -30 of transcription start
GbARF4a	TATA-box	TATATA	191	6	+	Arabidopsis thaliana	core promoter element around -30 of transcription start
GbARF4a	TATA-box	TATA	193	4	+	Arabidopsis thaliana	core promoter element around -30 of transcription start
GbARF4a	TATA-box	TAAAGATT	230	8	+	Arabidopsis thaliana	core promoter element around -30 of transcription start
GbARF4a	TATA-box	ATATAT	281	6	+	Brassica napus	core promoter element around -30 of transcription start
GbARF4a	TATA-box	TATA	282	4	+	Arabidopsis thaliana	core promoter element around -30 of transcription start
GbARF4a	TATA-box	TACAAAA	310	7	+	Oryza sativa	core promoter element around -30 of transcription start
GbARF4a	TATA-box	TATAAAA	353	7	-	Pisum sativum	core promoter element around -30 of transcription start
GbARF4a	TATA-box	TATAAA	354	6	-	Helianthus annuus	core promoter element around -30 of transcription start
GbARF4a	TATA-box	TATAA	355	5	-	Arabidopsis thaliana	core promoter element around -30 of transcription start
GbARF4a	TATA-box	TATA	356	4	+	Arabidopsis thaliana	core promoter element around -30 of transcription start
GbARF4a	TATA-box	TATAA	812	5	-	Arabidopsis thaliana	core promoter element around -30 of transcription start
GbARF4a	TATA-box	TATA	813	4	+	Arabidopsis thaliana	core promoter element around -30 of transcription start
GbARF4a	TATA-box	tcTATAAATAgg	907	11	-	Nicotiana tabacum	core promoter element around -30 of transcription start
GbARF4a	TATA-box	TATACA	911	6	-	Helianthus annuus	core promoter element around -30 of transcription start
GbARF4a	TATA-box	TATA	913	4	+	Arabidopsis thaliana	core promoter element around -30 of transcription start
GbARF4a	TATA-box	TATA	1079	4	+	Arabidopsis thaliana	core promoter element around -30 of transcription start
GbARF4a	TATA-box	TATATA	1115	6	+	Arabidopsis thaliana	core promoter element around -30 of transcription start
GbARF4a	TATA-box	ATATAA	1116	6	+	Brassica oleracea	core promoter element around -30 of transcription start
GbARF4a	TATA-box	TATA	1117	4	+	Arabidopsis thaliana	core promoter element around -30 of transcription start
GbARF4a	TATA-box	ATTATA	1331	6	+	Brassica napus	core promoter element around -30 of transcription start
GbARF4a	TATA-box	TATAA	1332	5	-	Arabidopsis thaliana	core promoter element around -30 of transcription start
GbARF4a	TATA-box	TATA	1333	4	+	Arabidopsis thaliana	core promoter element around -30 of transcription start
GbARF4a	TATA-box	taTATAAAtc	1387	9	-	Arabidopsis thaliana	core promoter element around -30 of transcription start
GbARF4a	TATA-box	ATATAA	1583	6	+	Brassica oleracea	core promoter element around -30 of transcription start
GbARF4a	TATA-box	TATA	1584	4	+	Arabidopsis thaliana	core promoter element around -30 of transcription start
GbARF4a	TATA-box	ATATAA	1874	6	+	Brassica oleracea	core promoter element around -30 of transcription start
GbARF4a	TATA-box	TATA	1875	4	+	Arabidopsis thaliana	core promoter element around -30 of transcription start
GbARF4a	TATA-box	TATA	1893	4	+	Arabidopsis thaliana	core promoter element around -30 of transcription start
GbARF4a	TATA-box	TATA	2057	4	+	Arabidopsis thaliana	core promoter element around -30 of transcription start
GbARF4a	TATA-box	TATACA	2165	6	-	Helianthus annuus	core promoter element around -30 of transcription start
GbARF4a	TATA-box	TATA	2167	4	+	Arabidopsis thaliana	core promoter element around -30 of transcription start
GbARF4a	TATA-box	ATATAA	2240	6	+	Brassica oleracea	core promoter element around -30 of transcription start
GbARF4a	TATA-box	TATA	2241	4	+	Arabidopsis thaliana	core promoter element around -30 of transcription start
GbARF4a	TATA-box	TACAAAA	2418	7	-	Oryza sativa	core promoter element around -30 of transcription start
GbARF4a	TATA-box	TACATAAA	2886	8	+	Oryza sativa	core promoter element around -30 of transcription start
GbARF4a	TATA-box	ATTATA	3337	6	+	Brassica napus	core promoter element around -30 of transcription start
GbARF4a	TATA-box	TATAA	3338	5	-	Arabidopsis thaliana	core promoter element around -30 of transcription start
GbARF4a	TATA-box	TATA	3339	4	-	Arabidopsis thaliana	core promoter element around -30 of transcription start
GbARF4a	TATA-box	TATA	3356	4	-	Arabidopsis thaliana	core promoter element around -30 of transcription start
GbARF4a	TATA-box	TACAAAA	4485	7	-	Oryza sativa	core promoter element around -30 of transcription start
GbARF4a	TATA-box	TATA	4513	4	-	Arabidopsis thaliana	core promoter element around -30 of transcription start
GbARF4a	GT1-motif	GGTTAA	1026	6	+	Arabidopsis thaliana	light responsive element
GbARF4a	TATC-box	TATCCCA	1925	7	+	Oryza sativa	cis-acting element involved in gibberellin-responsiveness
GbARF4a	TATC-box	TATCCCA	2987	7	-	Oryza sativa	cis-acting element involved in gibberellin-responsiveness
GbARF4a	ABRE	ACGTG	2580	5	-	Arabidopsis thaliana	cis-acting element involved in the abscisic acid responsiveness
GbARF4a	ABRE	CGTACGTGCA	3860	9	+	Hordeum vulgare	cis-acting element involved in the abscisic acid responsiveness
GbARF4a	ABRE	CACGTG	3862	6	-	Arabidopsis thaliana	cis-acting element involved in the abscisic acid responsiveness
GbARF4a	ABRE	ACGTG	3863	5	+	Arabidopsis thaliana	cis-acting element involved in the abscisic acid responsiveness
GbARF4a	Sp1	GGGCGG	1673	6	-	Oryza sativa	light responsive element
GbARF4a	G-Box	CACGTT	2580	6	+	Pisum sativum	cis-acting regulatory element involved in light responsiveness
GbARF4a	G-Box	CACGTG	3862	6	-	Pisum sativum	cis-acting regulatory element involved in light responsiveness
GbARF4a	GATA-motif	GATAGGG	3207	7	+	Pisum sativum	part of a light responsive element
GbARF4a	GARE-motif	TCTGTTG	3654	7	-	Brassica oleracea	gibberellin-responsive element
GbARF4a	P-box	CCTTTTG	2645	7	-	Oryza sativa	gibberellin-responsive element
GbARF4a	P-box	CCTTTTG	3249	7	-	Oryza sativa	gibberellin-responsive element
GbARF4a	P-box	CCTTTTG	3402	7	+	Oryza sativa	gibberellin-responsive element
GbARF4a	TCT-motif	TCTTAC	2422	6	-	Arabidopsis thaliana	part of a light responsive element
GbARF4a	O2-site	GATGATGTGG	3607	9	-	Zea mays	cis-acting regulatory element involved in zein metabolism regulation
GbARF4a	CGTCA-motif	CGTCA	3316	5	-	Hordeum vulgare	cis-acting regulatory element involved in the MeJA-responsiveness
GbARF4a	AuxRR-core	GGTCCAT	1482	7	+	Nicotiana tabacum	cis-acting regulatory element involved in auxin responsiveness
GbARF4a	ARE	AAACCA	362	6	+	Zea mays	cis-acting regulatory element essential for the anaerobic induction
GbARF4a	ARE	AAACCA	954	6	+	Zea mays	cis-acting regulatory element essential for the anaerobic induction
GbARF4a	CAAT-box	CAAAT	260	5	-	Pisum sativum	common cis-acting element in promoter and enhancer regions
GbARF4a	CAAT-box	CAAAT	451	5	+	Pisum sativum	common cis-acting element in promoter and enhancer regions
GbARF4a	CAAT-box	CAAAT	608	5	-	Pisum sativum	common cis-acting element in promoter and enhancer regions
GbARF4a	CAAT-box	CAAAT	709	5	-	Pisum sativum	common cis-acting element in promoter and enhancer regions
GbARF4a	CAAT-box	CCAAT	768	5	-	Arabidopsis thaliana	common cis-acting element in promoter and enhancer regions
GbARF4a	CAAT-box	CAAAT	797	5	+	Pisum sativum	common cis-acting element in promoter and enhancer regions
GbARF4a	CAAT-box	CAAAT	941	5	+	Pisum sativum	common cis-acting element in promoter and enhancer regions
GbARF4a	CAAT-box	CAAAT	1075	5	+	Pisum sativum	common cis-acting element in promoter and enhancer regions
GbARF4a	CAAT-box	CAAAT	1593	5	-	Pisum sativum	common cis-acting element in promoter and enhancer regions
GbARF4a	CAAT-box	CCAAT	1604	5	-	Arabidopsis thaliana	common cis-acting element in promoter and enhancer regions
GbARF4a	CAAT-box	CCAAT	1750	5	-	Arabidopsis thaliana	common cis-acting element in promoter and enhancer regions
GbARF4a	CAAT-box	CCAAT	1768	5	-	Arabidopsis thaliana	common cis-acting element in promoter and enhancer regions
GbARF4a	CAAT-box	CCAAT	1776	5	-	Arabidopsis thaliana	common cis-acting element in promoter and enhancer regions
GbARF4a	CAAT-box	CCAAT	1789	5	-	Arabidopsis thaliana	common cis-acting element in promoter and enhancer regions
GbARF4a	CAAT-box	CAAAT	1868	5	-	Pisum sativum	common cis-acting element in promoter and enhancer regions
GbARF4a	CAAT-box	CAAAT	1900	5	-	Pisum sativum	common cis-acting element in promoter and enhancer regions
GbARF4a	CAAT-box	CAAAT	1931	5	-	Pisum sativum	common cis-acting element in promoter and enhancer regions
GbARF4a	CAAT-box	CAAAT	2029	5	-	Pisum sativum	common cis-acting element in promoter and enhancer regions
GbARF4a	CAAT-box	CAAAT	2256	5	+	Pisum sativum	common cis-acting element in promoter and enhancer regions
GbARF4a	CAAT-box	CAAAT	2357	5	+	Pisum sativum	common cis-acting element in promoter and enhancer regions
GbARF4a	CAAT-box	CAAAT	2551	5	-	Pisum sativum	common cis-acting element in promoter and enhancer regions
GbARF4a	CAAT-box	CCAAT	2566	5	-	Arabidopsis thaliana	common cis-acting element in promoter and enhancer regions
GbARF4a	CAAT-box	CAAAT	2608	5	-	Pisum sativum	common cis-acting element in promoter and enhancer regions
GbARF4a	CAAT-box	CCAAT	2916	5	-	Arabidopsis thaliana	common cis-acting element in promoter and enhancer regions
GbARF4a	CAAT-box	CAAAT	2939	5	-	Pisum sativum	common cis-acting element in promoter and enhancer regions
GbARF4a	CAAT-box	CCAAT	2973	5	-	Arabidopsis thaliana	common cis-acting element in promoter and enhancer regions
GbARF4a	CAAT-box	CAAAT	3067	5	+	Pisum sativum	common cis-acting element in promoter and enhancer regions
GbARF4a	CAAT-box	CAAAT	3136	5	-	Pisum sativum	common cis-acting element in promoter and enhancer regions
GbARF4a	CAAT-box	CCAAT	3186	5	+	Arabidopsis thaliana	common cis-acting element in promoter and enhancer regions
GbARF4a	CAAT-box	CAAAT	3193	5	-	Pisum sativum	common cis-acting element in promoter and enhancer regions
GbARF4a	CAAT-box	CCAAT	3272	5	-	Arabidopsis thaliana	common cis-acting element in promoter and enhancer regions
GbARF4a	CAAT-box	CAAAT	3292	5	-	Pisum sativum	common cis-acting element in promoter and enhancer regions
GbARF4a	CAAT-box	CAAAT	3313	5	-	Pisum sativum	common cis-acting element in promoter and enhancer regions
GbARF4a	CAAT-box	CCAAT	3620	5	-	Arabidopsis thaliana	common cis-acting element in promoter and enhancer regions
GbARF4a	CAAT-box	CAAAT	3780	5	+	Pisum sativum	common cis-acting element in promoter and enhancer regions
GbARF4a	CAAT-box	CCAAT	3783	5	-	Arabidopsis thaliana	common cis-acting element in promoter and enhancer regions
GbARF4a	CAAT-box	TGCCAAC	3870	7	-	Petunia hybrida	common cis-acting element in promoter and enhancer regions
GbARF4a	CAAT-box	CAAAT	3883	5	+	Pisum sativum	common cis-acting element in promoter and enhancer regions
GbARF4a	CAAT-box	CAAAT	3908	5	+	Pisum sativum	common cis-acting element in promoter and enhancer regions
GbARF4a	CAAT-box	CAAAT	4112	5	-	Pisum sativum	common cis-acting element in promoter and enhancer regions
GbARF4a	TCCC-motif	TCTCCCT	2137	7	+	Spinacia oleracea	part of a light responsive element
GbARF4a	TCCC-motif	TCTCCCT	3090	7	+	Spinacia oleracea	part of a light responsive element
GbARF4a	MBS	CAACTG	2156	6	-	Arabidopsis thaliana	MYB binding site involved in drought-inducibility
GbARF4a	MBS	CAACTG	2350	6	+	Arabidopsis thaliana	MYB binding site involved in drought-inducibility
GbARF4a	MBS	CAACTG	2617	6	+	Arabidopsis thaliana	MYB binding site involved in drought-inducibility
GbARF4a	MBS	CAACTG	2806	6	-	Arabidopsis thaliana	MYB binding site involved in drought-inducibility
GbARF4a	MBS	CAACTG	3465	6	-	Arabidopsis thaliana	MYB binding site involved in drought-inducibility
GbARF4a	MBS	CAACTG	3868	6	-	Arabidopsis thaliana	MYB binding site involved in drought-inducibility
GbARF4a	MBS	CAACTG	4191	6	+	Arabidopsis thaliana	MYB binding site involved in drought-inducibility
GbARF4a	MBS	CAACTG	4321	6	-	Arabidopsis thaliana	MYB binding site involved in drought-inducibility
GbARF4a	LTR	CCGAAA	848	6	+	Hordeum vulgare	cis-acting element involved in low-temperature responsiveness
GbARF4a	LTR	CCGAAA	2574	6	-	Hordeum vulgare	cis-acting element involved in low-temperature responsiveness
GbARF4a	LTR	CCGAAA	3115	6	-	Hordeum vulgare	cis-acting element involved in low-temperature responsiveness
GbARF4a	TGACG-motif	TGACG	3316	5	+	Hordeum vulgare	cis-acting regulatory element involved in the MeJA-responsiveness
GbARF4a	G-box	TAAACGTG	2580	8	-	Brassica oleracea	cis-acting regulatory element involved in light responsiveness
GbARF4a	G-box	CACGTG	3862	6	-	Arabidopsis thaliana	cis-acting regulatory element involved in light responsiveness
GbARF10a	chs-CMA2a	TCACTTGA	2586	8	-	Petroselinum crispum	part of a light responsive element
GbARF10a	TCT-motif	TCTTAC	926	6	+	Arabidopsis thaliana	part of a light responsive element
GbARF10a	TCT-motif	TCTTAC	3926	6	+	Arabidopsis thaliana	part of a light responsive element
GbARF10a	P-box	CCTTTTG	1065	7	-	Oryza sativa	gibberellin-responsive element
GbARF10a	GARE-motif	TCTGTTG	643	7	-	Brassica oleracea	gibberellin-responsive element
GbARF10a	GARE-motif	TCTGTTG	3943	7	-	Brassica oleracea	gibberellin-responsive element
GbARF10a	TGACG-motif	TGACG	1625	5	-	Hordeum vulgare	cis-acting regulatory element involved in the MeJA-responsiveness
GbARF10a	TGACG-motif	TGACG	3721	5	+	Hordeum vulgare	cis-acting regulatory element involved in the MeJA-responsiveness
GbARF10a	G-box	CACGAC	1369	6	+	Zea mays	cis-acting regulatory element involved in light responsiveness
GbARF10a	G-box	CACGAC	2102	6	+	Zea mays	cis-acting regulatory element involved in light responsiveness
GbARF10a	TCCC-motif	TCTCCCT	2859	7	+	Spinacia oleracea	part of a light responsive element
GbARF10a	GCN4_motif	TGAGTCA	812	7	+	Oryza sativa	cis-regulatory element involved in endosperm expression
GbARF10a	GCN4_motif	TGAGTCA	2503	7	-	Oryza sativa	cis-regulatory element involved in endosperm expression
GbARF10a	CAT-box	GCCACT	638	6	-	Arabidopsis thaliana	cis-acting regulatory element related to meristem expression
GbARF10a	Gap-box	CAAATGAA(A/G)A	1714	9	-	Arabidopsis thaliana	part of a light responsive element
GbARF10a	GT1-motif	GGTTAAT	1181	7	+	Avena sativa	light responsive element
GbARF10a	GT1-motif	GGTTAA	1546	6	-	Arabidopsis thaliana	light responsive element
GbARF10a	GT1-motif	GGTTAA	1586	6	+	Arabidopsis thaliana	light responsive element
GbARF10a	GT1-motif	GGTTAA	1588	6	-	Arabidopsis thaliana	light responsive element
GbARF10a	GT1-motif	GGTTAA	1630	6	+	Arabidopsis thaliana	light responsive element
GbARF10a	GT1-motif	GGTTAA	2116	6	+	Arabidopsis thaliana	light responsive element
GbARF10a	GT1-motif	GGTTAA	2710	6	-	Arabidopsis thaliana	light responsive element
GbARF10a	GT1-motif	GGTTAA	2885	6	+	Arabidopsis thaliana	light responsive element
GbARF10a	GT1-motif	GGTTAAT	3476	7	+	Avena sativa	light responsive element
GbARF10a	WUN-motif	AAATTTCCT	234	9	+	Brassica oleracea	wound-responsive element
GbARF10a	3-AF3 binding site	CACTATCTAAC	1374	10	+	Pisum sativum	part of a conserved DNA module array (CMA3)
GbARF10a	TATA-box	TATAAATA	173	8	-	Daucus carota	core promoter element around -30 of transcription start
GbARF10a	TATA-box	TATAAAT	174	7	-	Brassica juncea	core promoter element around -30 of transcription start
GbARF10a	TATA-box	TATAAA	175	6	-	Helianthus annuus	core promoter element around -30 of transcription start
GbARF10a	TATA-box	TATAA	176	5	-	Arabidopsis thaliana	core promoter element around -30 of transcription start
GbARF10a	TATA-box	TATA	177	4	+	Arabidopsis thaliana	core promoter element around -30 of transcription start
GbARF10a	TATA-box	TATA	191	4	+	Arabidopsis thaliana	core promoter element around -30 of transcription start
GbARF10a	TATA-box	TATAAAA	261	7	-	Pisum sativum	core promoter element around -30 of transcription start
GbARF10a	TATA-box	TATAAA	262	6	-	Helianthus annuus	core promoter element around -30 of transcription start
GbARF10a	TATA-box	TATAA	263	5	-	Arabidopsis thaliana	core promoter element around -30 of transcription start
GbARF10a	TATA-box	TATA	264	4	+	Arabidopsis thaliana	core promoter element around -30 of transcription start
GbARF10a	TATA-box	TACATAAA	266	8	+	Oryza sativa	core promoter element around -30 of transcription start
GbARF10a	TATA-box	ATTATA	286	6	+	Brassica napus	core promoter element around -30 of transcription start
GbARF10a	TATA-box	TATAA	287	5	-	Arabidopsis thaliana	core promoter element around -30 of transcription start
GbARF10a	TATA-box	TATA	288	4	+	Arabidopsis thaliana	core promoter element around -30 of transcription start
GbARF10a	TATA-box	TATA	326	4	+	Arabidopsis thaliana	core promoter element around -30 of transcription start
GbARF10a	TATA-box	TATAAAT	355	7	-	Brassica juncea	core promoter element around -30 of transcription start
GbARF10a	TATA-box	TATAAA	356	6	-	Helianthus annuus	core promoter element around -30 of transcription start
GbARF10a	TATA-box	TATAA	357	5	-	Arabidopsis thaliana	core promoter element around -30 of transcription start
GbARF10a	TATA-box	TATA	358	4	+	Arabidopsis thaliana	core promoter element around -30 of transcription start
GbARF10a	TATA-box	ATTATA	368	6	+	Brassica napus	core promoter element around -30 of transcription start
GbARF10a	TATA-box	TATATAA	369	7	-	Arabidopsis thaliana	core promoter element around -30 of transcription start
GbARF10a	TATA-box	TATATA	370	6	+	Arabidopsis thaliana	core promoter element around -30 of transcription start
GbARF10a	TATA-box	ATATAT	371	6	+	Brassica napus	core promoter element around -30 of transcription start
GbARF10a	TATA-box	TATATA	372	6	+	Arabidopsis thaliana	core promoter element around -30 of transcription start
GbARF10a	TATA-box	ATATAT	373	6	+	Brassica napus	core promoter element around -30 of transcription start
GbARF10a	TATA-box	TATA	374	4	+	Arabidopsis thaliana	core promoter element around -30 of transcription start
GbARF10a	TATA-box	ATATAT	399	6	+	Brassica napus	core promoter element around -30 of transcription start
GbARF10a	TATA-box	TATA	400	4	+	Arabidopsis thaliana	core promoter element around -30 of transcription start
GbARF10a	TATA-box	TATACA	406	6	-	Helianthus annuus	core promoter element around -30 of transcription start
GbARF10a	TATA-box	TATA	408	4	+	Arabidopsis thaliana	core promoter element around -30 of transcription start
GbARF10a	TATA-box	ATATAT	457	6	+	Brassica napus	core promoter element around -30 of transcription start
GbARF10a	TATA-box	TATA	458	4	+	Arabidopsis thaliana	core promoter element around -30 of transcription start
GbARF10a	TATA-box	TATA	541	4	+	Arabidopsis thaliana	core promoter element around -30 of transcription start
GbARF10a	TATA-box	ATATAA	550	6	+	Brassica oleracea	core promoter element around -30 of transcription start
GbARF10a	TATA-box	TATA	551	4	+	Arabidopsis thaliana	core promoter element around -30 of transcription start
GbARF10a	TATA-box	TATAA	709	5	-	Arabidopsis thaliana	core promoter element around -30 of transcription start
GbARF10a	TATA-box	TATA	710	4	+	Arabidopsis thaliana	core promoter element around -30 of transcription start
GbARF10a	TATA-box	TATAAA	721	6	-	Helianthus annuus	core promoter element around -30 of transcription start
GbARF10a	TATA-box	TATAA	722	5	-	Arabidopsis thaliana	core promoter element around -30 of transcription start
GbARF10a	TATA-box	TATA	723	4	+	Arabidopsis thaliana	core promoter element around -30 of transcription start
GbARF10a	TATA-box	TATA	980	4	+	Arabidopsis thaliana	core promoter element around -30 of transcription start
GbARF10a	TATA-box	TACAAAA	1063	7	+	Oryza sativa	core promoter element around -30 of transcription start
GbARF10a	TATA-box	TATA	1097	4	+	Arabidopsis thaliana	core promoter element around -30 of transcription start
GbARF10a	TATA-box	ATTATA	1189	6	+	Brassica napus	core promoter element around -30 of transcription start
GbARF10a	TATA-box	TATAA	1190	5	-	Arabidopsis thaliana	core promoter element around -30 of transcription start
GbARF10a	TATA-box	TATA	1191	4	+	Arabidopsis thaliana	core promoter element around -30 of transcription start
GbARF10a	TATA-box	taTATAAAtc	1250	9	-	Arabidopsis thaliana	core promoter element around -30 of transcription start
GbARF10a	TATA-box	TATACA	1252	6	-	Helianthus annuus	core promoter element around -30 of transcription start
GbARF10a	TATA-box	TATATA	1254	6	+	Arabidopsis thaliana	core promoter element around -30 of transcription start
GbARF10a	TATA-box	ATATAA	1255	6	+	Brassica oleracea	core promoter element around -30 of transcription start
GbARF10a	TATA-box	TATA	1256	4	+	Arabidopsis thaliana	core promoter element around -30 of transcription start
GbARF10a	TATA-box	ATATAT	1302	6	+	Brassica napus	core promoter element around -30 of transcription start
GbARF10a	TATA-box	TATATA	1303	6	+	Arabidopsis thaliana	core promoter element around -30 of transcription start
GbARF10a	TATA-box	TATA	1305	4	+	Arabidopsis thaliana	core promoter element around -30 of transcription start
GbARF10a	TATA-box	ATTATA	1464	6	+	Brassica napus	core promoter element around -30 of transcription start
GbARF10a	TATA-box	TATAA	1465	5	-	Arabidopsis thaliana	core promoter element around -30 of transcription start
GbARF10a	TATA-box	TATA	1466	4	+	Arabidopsis thaliana	core promoter element around -30 of transcription start
GbARF10a	TATA-box	TATA	1763	4	+	Arabidopsis thaliana	core promoter element around -30 of transcription start
GbARF10a	TATA-box	TATA	1777	4	+	Arabidopsis thaliana	core promoter element around -30 of transcription start
GbARF10a	TATA-box	ATATAT	1920	6	+	Brassica napus	core promoter element around -30 of transcription start
GbARF10a	TATA-box	TATA	1921	4	+	Arabidopsis thaliana	core promoter element around -30 of transcription start
GbARF10a	TATA-box	TATA	1962	4	+	Arabidopsis thaliana	core promoter element around -30 of transcription start
GbARF10a	TATA-box	TATACA	2006	6	-	Helianthus annuus	core promoter element around -30 of transcription start
GbARF10a	TATA-box	TATA	2008	4	+	Arabidopsis thaliana	core promoter element around -30 of transcription start
GbARF10a	TATA-box	ccTATAAAaa	2654	9	-	Arabidopsis thaliana	core promoter element around -30 of transcription start
GbARF10a	TATA-box	TATAAAT	2655	7	-	Brassica juncea	core promoter element around -30 of transcription start
GbARF10a	TATA-box	TATAAA	2656	6	-	Helianthus annuus	core promoter element around -30 of transcription start
GbARF10a	TATA-box	TATAA	2657	5	-	Arabidopsis thaliana	core promoter element around -30 of transcription start
GbARF10a	TATA-box	TATA	2658	4	-	Arabidopsis thaliana	core promoter element around -30 of transcription start
GbARF10a	TATA-box	TACAAAA	3286	7	+	Oryza sativa	core promoter element around -30 of transcription start
GbARF10a	TATA-box	TAAAGATT	3606	8	-	Arabidopsis thaliana	core promoter element around -30 of transcription start
GbARF10a	TATA-box	TACAAAA	3785	7	+	Oryza sativa	core promoter element around -30 of transcription start
GbARF10a	TATA-box	TATAAA	4249	6	-	Helianthus annuus	core promoter element around -30 of transcription start
GbARF10a	TATA-box	TATAA	4250	5	-	Arabidopsis thaliana	core promoter element around -30 of transcription start
GbARF10a	TATA-box	TATA	4251	4	-	Arabidopsis thaliana	core promoter element around -30 of transcription start
GbARF10a	TCA-element	TCAGAAGAGG	1522	9	-	Brassica oleracea	cis-acting element involved in salicylic acid responsiveness
GbARF10a	TCA-element	TCAGAAGAGG	3874	9	-	Brassica oleracea	cis-acting element involved in salicylic acid responsiveness
GbARF10a	GA-motif	ATAGATAA	892	8	+	Arabidopsis thaliana	part of a light responsive element
GbARF10a	ARE	AAACCA	876	6	+	Zea mays	cis-acting regulatory element essential for the anaerobic induction
GbARF10a	ARE	AAACCA	3183	6	-	Zea mays	cis-acting regulatory element essential for the anaerobic induction
GbARF10a	AuxRR-core	GGTCCAT	3883	7	-	Nicotiana tabacum	cis-acting regulatory element involved in auxin responsiveness
GbARF10a	CGTCA-motif	CGTCA	1625	5	+	Hordeum vulgare	cis-acting regulatory element involved in the MeJA-responsiveness
GbARF10a	CGTCA-motif	CGTCA	3721	5	-	Hordeum vulgare	cis-acting regulatory element involved in the MeJA-responsiveness
GbARF10a	I-box	ccttatcct	1283	9	-	Arabidopsis thaliana	part of a light responsive element
GbARF10a	GC-motif	CCCCCG	1499	6	+	Zea mays	enhancer-like element involved in anoxic specific inducibility
GbARF10a	GATA-motif	AAGGATAAGG	1282	10	+	Solanum tuberosum	part of a light responsive element
GbARF10a	CAAT-box	CCAAT	183	5	+	Arabidopsis thaliana	common cis-acting element in promoter and enhancer regions
GbARF10a	CAAT-box	CAAAT	233	5	+	Pisum sativum	common cis-acting element in promoter and enhancer regions
GbARF10a	CAAT-box	CAAAT	297	5	+	Pisum sativum	common cis-acting element in promoter and enhancer regions
GbARF10a	CAAT-box	CAAAT	330	5	-	Pisum sativum	common cis-acting element in promoter and enhancer regions
GbARF10a	CAAT-box	CAAAT	392	5	+	Pisum sativum	common cis-acting element in promoter and enhancer regions
GbARF10a	CAAT-box	CAAAT	403	5	-	Pisum sativum	common cis-acting element in promoter and enhancer regions
GbARF10a	CAAT-box	CAAAT	461	5	-	Pisum sativum	common cis-acting element in promoter and enhancer regions
GbARF10a	CAAT-box	CCAAT	516	5	+	Arabidopsis thaliana	common cis-acting element in promoter and enhancer regions
GbARF10a	CAAT-box	CCAAT	879	5	+	Arabidopsis thaliana	common cis-acting element in promoter and enhancer regions
GbARF10a	CAAT-box	CAAAT	1035	5	+	Pisum sativum	common cis-acting element in promoter and enhancer regions
GbARF10a	CAAT-box	CCAAT	1209	5	-	Arabidopsis thaliana	common cis-acting element in promoter and enhancer regions
GbARF10a	CAAT-box	CAAAT	1294	5	+	Pisum sativum	common cis-acting element in promoter and enhancer regions
GbARF10a	CAAT-box	CCAAT	1310	5	-	Arabidopsis thaliana	common cis-acting element in promoter and enhancer regions
GbARF10a	CAAT-box	CAAAT	1320	5	-	Pisum sativum	common cis-acting element in promoter and enhancer regions
GbARF10a	CAAT-box	CAAAT	1330	5	-	Pisum sativum	common cis-acting element in promoter and enhancer regions
GbARF10a	CAAT-box	CAAAT	1719	5	-	Pisum sativum	common cis-acting element in promoter and enhancer regions
GbARF10a	CAAT-box	CCAAT	1826	5	+	Arabidopsis thaliana	common cis-acting element in promoter and enhancer regions
GbARF10a	CAAT-box	CAAAT	1879	5	+	Pisum sativum	common cis-acting element in promoter and enhancer regions
GbARF10a	CAAT-box	CAAAT	2284	5	+	Pisum sativum	common cis-acting element in promoter and enhancer regions
GbARF10a	CAAT-box	CAAAT	2518	5	+	Pisum sativum	common cis-acting element in promoter and enhancer regions
GbARF10a	CAAT-box	CAAAT	2705	5	-	Pisum sativum	common cis-acting element in promoter and enhancer regions
GbARF10a	CAAT-box	CAAAT	2833	5	-	Pisum sativum	common cis-acting element in promoter and enhancer regions
GbARF10a	CAAT-box	CCAAT	2944	5	+	Arabidopsis thaliana	common cis-acting element in promoter and enhancer regions
GbARF10a	CAAT-box	CAAAT	2956	5	+	Pisum sativum	common cis-acting element in promoter and enhancer regions
GbARF10a	CAAT-box	CAAAT	3212	5	-	Pisum sativum	common cis-acting element in promoter and enhancer regions
GbARF10a	CAAT-box	CCAAT	3222	5	+	Arabidopsis thaliana	common cis-acting element in promoter and enhancer regions
GbARF10a	CAAT-box	CCAAT	3229	5	-	Arabidopsis thaliana	common cis-acting element in promoter and enhancer regions
GbARF10a	CAAT-box	CAAAT	3280	5	-	Pisum sativum	common cis-acting element in promoter and enhancer regions
GbARF10a	CAAT-box	CCAAT	3342	5	+	Arabidopsis thaliana	common cis-acting element in promoter and enhancer regions
GbARF10a	CAAT-box	CAAAT	3410	5	-	Pisum sativum	common cis-acting element in promoter and enhancer regions
GbARF10a	CAAT-box	CAAAT	3441	5	+	Pisum sativum	common cis-acting element in promoter and enhancer regions
GbARF10a	CAAT-box	CAAAT	4084	5	+	Pisum sativum	common cis-acting element in promoter and enhancer regions
GbARF10a	circadian	CAAAGATATC	4358	9	+	Lycopersicon esculentum	cis-acting regulatory element involved in circadian control
GbARF10a	Box 4	ATTAAT	829	6	+	Petroselinum crispum	part of a conserved DNA module involved in light responsiveness
GbARF10a	Box 4	ATTAAT	3759	6	-	Petroselinum crispum	part of a conserved DNA module involved in light responsiveness
GbARF10a	Sp1	GGGCGG	4206	6	+	Oryza sativa	light responsive element
GbARF10a	ABRE	TACGGTC	1603	7	-	Arabidopsis thaliana	cis-acting element involved in the abscisic acid responsiveness
GbARF6b	A-box	CCGTCC	1583	6	-	Petroselinum crispum	cis-acting regulatory element
GbARF6b	TATA-box	ccTATAAAaa	194	9	+	Arabidopsis thaliana	core promoter element around -30 of transcription start
GbARF6b	TATA-box	TATA	196	4	+	Arabidopsis thaliana	core promoter element around -30 of transcription start
GbARF6b	TATA-box	TATACA	739	6	-	Helianthus annuus	core promoter element around -30 of transcription start
GbARF6b	TATA-box	TATATA	741	6	+	Arabidopsis thaliana	core promoter element around -30 of transcription start
GbARF6b	TATA-box	TATA	743	4	+	Arabidopsis thaliana	core promoter element around -30 of transcription start
GbARF6b	TATA-box	TATATTTATATTT	751	12	-	Avena sativa	core promoter element around -30 of transcription start
GbARF6b	TATA-box	ATATAA	753	6	+	Brassica oleracea	core promoter element around -30 of transcription start
GbARF6b	TATA-box	TATA	754	4	+	Arabidopsis thaliana	core promoter element around -30 of transcription start
GbARF6b	TATA-box	ATATAT	759	6	+	Brassica napus	core promoter element around -30 of transcription start
GbARF6b	TATA-box	TATATA	760	6	+	Arabidopsis thaliana	core promoter element around -30 of transcription start
GbARF6b	TATA-box	ATATAT	761	6	+	Brassica napus	core promoter element around -30 of transcription start
GbARF6b	TATA-box	TATA	762	4	+	Arabidopsis thaliana	core promoter element around -30 of transcription start
GbARF6b	TATA-box	TATA	848	4	+	Arabidopsis thaliana	core promoter element around -30 of transcription start
GbARF6b	TATA-box	TATA	1388	4	+	Arabidopsis thaliana	core promoter element around -30 of transcription start
GbARF6b	TATA-box	TATA	1695	4	+	Arabidopsis thaliana	core promoter element around -30 of transcription start
GbARF6b	TATA-box	TATACA	1921	6	-	Helianthus annuus	core promoter element around -30 of transcription start
GbARF6b	TATA-box	TATA	1923	4	+	Arabidopsis thaliana	core promoter element around -30 of transcription start
GbARF6b	TATA-box	TATA	2011	4	+	Arabidopsis thaliana	core promoter element around -30 of transcription start
GbARF6b	TATA-box	TATA	2257	4	+	Arabidopsis thaliana	core promoter element around -30 of transcription start
GbARF6b	TATA-box	TATA	2778	4	-	Arabidopsis thaliana	core promoter element around -30 of transcription start
GbARF6b	TATA-box	TATA	3788	4	-	Arabidopsis thaliana	core promoter element around -30 of transcription start
GbARF6b	TATA-box	TACAAAA	3799	7	+	Oryza sativa	core promoter element around -30 of transcription start
GbARF6b	TATA-box	TATA	4175	4	-	Arabidopsis thaliana	core promoter element around -30 of transcription start
GbARF6b	TATA-box	TATAA	4555	5	-	Arabidopsis thaliana	core promoter element around -30 of transcription start
GbARF6b	TATA-box	TATA	4556	4	-	Arabidopsis thaliana	core promoter element around -30 of transcription start
GbARF6b	AT-rich sequence	TAAAATACT	4637	9	+	Pisum sativum	element for maximal elicitor-mediated activation (2copies)
GbARF6b	GT1-motif	GGTTAA	235	6	-	Arabidopsis thaliana	light responsive element
GbARF6b	GT1-motif	GGTTAA	361	6	-	Arabidopsis thaliana	light responsive element
GbARF6b	CAT-box	GCCACT	2279	6	+	Arabidopsis thaliana	cis-acting regulatory element related to meristem expression
GbARF6b	TCCC-motif	TCTCCCT	962	7	-	Spinacia oleracea	part of a light responsive element
GbARF6b	TCCC-motif	TCTCCCT	2312	7	+	Spinacia oleracea	part of a light responsive element
GbARF6b	ATC-motif	AGCTATCCA	4470	9	+	Arabidopsis thaliana	part of a conserved DNA module involved in light responsiveness
GbARF6b	MBS	CAACTG	667	6	-	Arabidopsis thaliana	MYB binding site involved in drought-inducibility
GbARF6b	MBS	CAACTG	796	6	-	Arabidopsis thaliana	MYB binding site involved in drought-inducibility
GbARF6b	MBS	CAACTG	1054	6	-	Arabidopsis thaliana	MYB binding site involved in drought-inducibility
GbARF6b	MBS	CAACTG	1395	6	-	Arabidopsis thaliana	MYB binding site involved in drought-inducibility
GbARF6b	MBS	CAACTG	3871	6	-	Arabidopsis thaliana	MYB binding site involved in drought-inducibility
GbARF6b	TGA-element	AACGAC	202	6	+	Brassica oleracea	auxin-responsive element
GbARF6b	TGACG-motif	TGACG	1464	5	+	Hordeum vulgare	cis-acting regulatory element involved in the MeJA-responsiveness
GbARF6b	TGACG-motif	TGACG	1994	5	-	Hordeum vulgare	cis-acting regulatory element involved in the MeJA-responsiveness
GbARF6b	TGACG-motif	TGACG	2576	5	-	Hordeum vulgare	cis-acting regulatory element involved in the MeJA-responsiveness
GbARF6b	TGACG-motif	TGACG	2807	5	-	Hordeum vulgare	cis-acting regulatory element involved in the MeJA-responsiveness
GbARF6b	TGACG-motif	TGACG	3775	5	+	Hordeum vulgare	cis-acting regulatory element involved in the MeJA-responsiveness
GbARF6b	TGACG-motif	TGACG	4102	5	-	Hordeum vulgare	cis-acting regulatory element involved in the MeJA-responsiveness
GbARF6b	G-box	CACGTC	1260	6	-	Zea mays	cis-acting regulatory element involved in light responsiveness
GbARF6b	G-box	ACACGTGT	1926	8	+	Brassica napus	cis-acting regulatory element involved in light responsiveness
GbARF6b	G-box	CACGTG	1927	6	+	Arabidopsis thaliana	cis-acting regulatory element involved in light responsiveness
GbARF6b	G-box	CACGTC	2413	6	+	Zea mays	cis-acting regulatory element involved in light responsiveness
GbARF6b	G-box	CACGAC	2416	6	-	Zea mays	cis-acting regulatory element involved in light responsiveness
GbARF6b	CCAAT-box	CAACGG	4710	6	+	Hordeum vulgare	MYBHv1 binding site
GbARF6b	chs-CMA2a	TCACTTGA	2700	8	-	Petroselinum crispum	part of a light responsive element
GbARF6b	GARE-motif	TCTGTTG	3252	7	-	Brassica oleracea	gibberellin-responsive element
GbARF6b	P-box	CCTTTTG	548	7	+	Oryza sativa	gibberellin-responsive element
GbARF6b	P-box	CCTTTTG	2298	7	-	Oryza sativa	gibberellin-responsive element
GbARF6b	GTGGC-motif	GATTCTGTGGC	3506	10	-	Spinacia oleracea	part of a light responsive element
GbARF6b	ABRE	ACGTG	1261	5	+	Arabidopsis thaliana	cis-acting element involved in the abscisic acid responsiveness
GbARF6b	ABRE	GCAACGTGTC	1331	9	-	Hordeum vulgare	cis-acting element involved in the abscisic acid responsiveness
GbARF6b	ABRE	CACGTG	1927	6	+	Arabidopsis thaliana	cis-acting element involved in the abscisic acid responsiveness
GbARF6b	ABRE	ACGTG	1928	5	+	Arabidopsis thaliana	cis-acting element involved in the abscisic acid responsiveness
GbARF6b	ABRE	ACGTG	2413	5	-	Arabidopsis thaliana	cis-acting element involved in the abscisic acid responsiveness
GbARF6b	ABRE	ACGTG	2949	5	-	Arabidopsis thaliana	cis-acting element involved in the abscisic acid responsiveness
GbARF6b	ABRE	CGCACGTGTC	3025	9	+	Hordeum vulgare	cis-acting element involved in the abscisic acid responsiveness
GbARF6b	ABRE	ACGTG	4459	5	-	Arabidopsis thaliana	cis-acting element involved in the abscisic acid responsiveness
GbARF6b	CAAT-box	CCAAT	102	5	-	Arabidopsis thaliana	common cis-acting element in promoter and enhancer regions
GbARF6b	CAAT-box	CAAAT	161	5	+	Pisum sativum	common cis-acting element in promoter and enhancer regions
GbARF6b	CAAT-box	CAAAT	254	5	+	Pisum sativum	common cis-acting element in promoter and enhancer regions
GbARF6b	CAAT-box	CAAAT	287	5	+	Pisum sativum	common cis-acting element in promoter and enhancer regions
GbARF6b	CAAT-box	CAAAT	539	5	+	Pisum sativum	common cis-acting element in promoter and enhancer regions
GbARF6b	CAAT-box	CAAAT	616	5	-	Pisum sativum	common cis-acting element in promoter and enhancer regions
GbARF6b	CAAT-box	CAAAT	1105	5	-	Pisum sativum	common cis-acting element in promoter and enhancer regions
GbARF6b	CAAT-box	CCAAT	1222	5	-	Arabidopsis thaliana	common cis-acting element in promoter and enhancer regions
GbARF6b	CAAT-box	CAAAT	1499	5	-	Pisum sativum	common cis-acting element in promoter and enhancer regions
GbARF6b	CAAT-box	CAAAT	1598	5	+	Pisum sativum	common cis-acting element in promoter and enhancer regions
GbARF6b	CAAT-box	CAAAT	1722	5	+	Pisum sativum	common cis-acting element in promoter and enhancer regions
GbARF6b	CAAT-box	CAAAT	1918	5	-	Pisum sativum	common cis-acting element in promoter and enhancer regions
GbARF6b	CAAT-box	CCAAT	2176	5	+	Arabidopsis thaliana	common cis-acting element in promoter and enhancer regions
GbARF6b	CAAT-box	CAAAT	2185	5	+	Pisum sativum	common cis-acting element in promoter and enhancer regions
GbARF6b	CAAT-box	CAAAT	2265	5	+	Pisum sativum	common cis-acting element in promoter and enhancer regions
GbARF6b	CAAT-box	CAAAT	2755	5	+	Pisum sativum	common cis-acting element in promoter and enhancer regions
GbARF6b	CAAT-box	CCAAT	2859	5	-	Arabidopsis thaliana	common cis-acting element in promoter and enhancer regions
GbARF6b	CAAT-box	CAAAT	2882	5	-	Pisum sativum	common cis-acting element in promoter and enhancer regions
GbARF6b	CAAT-box	CAAAT	2962	5	+	Pisum sativum	common cis-acting element in promoter and enhancer regions
GbARF6b	CAAT-box	CAAAT	3645	5	+	Pisum sativum	common cis-acting element in promoter and enhancer regions
GbARF6b	CAAT-box	CAAAT	3652	5	+	Pisum sativum	common cis-acting element in promoter and enhancer regions
GbARF6b	CAAT-box	CAAAT	3927	5	+	Pisum sativum	common cis-acting element in promoter and enhancer regions
GbARF6b	CAAT-box	CAAAT	3964	5	+	Pisum sativum	common cis-acting element in promoter and enhancer regions
GbARF6b	CAAT-box	CAAAT	4256	5	-	Pisum sativum	common cis-acting element in promoter and enhancer regions
GbARF6b	CAAT-box	CAAAT	4378	5	-	Pisum sativum	common cis-acting element in promoter and enhancer regions
GbARF6b	CAAT-box	CAAAT	4480	5	-	Pisum sativum	common cis-acting element in promoter and enhancer regions
GbARF6b	CAAT-box	CAAAT	4559	5	-	Pisum sativum	common cis-acting element in promoter and enhancer regions
GbARF6b	CAAT-box	AGCTCAATTTCA	4695	11	+	Daucus carota	common cis-acting element in promoter and enhancer regions
GbARF6b	LTR	CCGAAA	1622	6	-	Hordeum vulgare	cis-acting element involved in low-temperature responsiveness
GbARF6b	LTR	CCGAAA	2514	6	-	Hordeum vulgare	cis-acting element involved in low-temperature responsiveness
GbARF6b	LTR	CCGAAA	2871	6	-	Hordeum vulgare	cis-acting element involved in low-temperature responsiveness
GbARF6b	I-box	gGATAAGGTG	3079	9	-	Zea mays	part of a light responsive element
GbARF6b	G-Box	TCCACATGGCA	825	10	-	Triticum aestivum	cis-acting regulatory element involved in light responsiveness
GbARF6b	G-Box	CACGTG	1927	6	+	Pisum sativum	cis-acting regulatory element involved in light responsiveness
GbARF6b	G-Box	CACGTT	2949	6	+	Pisum sativum	cis-acting regulatory element involved in light responsiveness
GbARF6b	G-Box	CACGTT	4459	6	+	Pisum sativum	cis-acting regulatory element involved in light responsiveness
GbARF6b	CGTCA-motif	CGTCA	1464	5	-	Hordeum vulgare	cis-acting regulatory element involved in the MeJA-responsiveness
GbARF6b	CGTCA-motif	CGTCA	1994	5	+	Hordeum vulgare	cis-acting regulatory element involved in the MeJA-responsiveness
GbARF6b	CGTCA-motif	CGTCA	2576	5	+	Hordeum vulgare	cis-acting regulatory element involved in the MeJA-responsiveness
GbARF6b	CGTCA-motif	CGTCA	2807	5	+	Hordeum vulgare	cis-acting regulatory element involved in the MeJA-responsiveness
GbARF6b	CGTCA-motif	CGTCA	3775	5	-	Hordeum vulgare	cis-acting regulatory element involved in the MeJA-responsiveness
GbARF6b	CGTCA-motif	CGTCA	4102	5	+	Hordeum vulgare	cis-acting regulatory element involved in the MeJA-responsiveness
GbARF6b	ARE	AAACCA	781	6	-	Zea mays	cis-acting regulatory element essential for the anaerobic induction
GbARF6b	ARE	AAACCA	1980	6	-	Zea mays	cis-acting regulatory element essential for the anaerobic induction
GbARF8	GTGGC-motif	GATTCTGTGGC	4058	11	-	Spinacia oleracea	part of a light responsive element
GbARF8	ABRE	ACGTG	791	5	-	Arabidopsis thaliana	cis-acting element involved in the abscisic acid responsiveness
GbARF8	ABRE	ACGTG	2851	5	-	Arabidopsis thaliana	cis-acting element involved in the abscisic acid responsiveness
GbARF8	ABRE	CACGTG	3286	6	-	Arabidopsis thaliana	cis-acting element involved in the abscisic acid responsiveness
GbARF8	ABRE	ACGTG	3287	5	+	Arabidopsis thaliana	cis-acting element involved in the abscisic acid responsiveness
GbARF8	ABRE	ACGTG	4922	5	+	Arabidopsis thaliana	cis-acting element involved in the abscisic acid responsiveness
GbARF8	ABRE	ACGTG	5014	5	-	Arabidopsis thaliana	cis-acting element involved in the abscisic acid responsiveness
GbARF8	MRE	AACCTAA	484	7	+	Petroselinum crispum	MYB binding site involved in light responsiveness
GbARF8	Box 4	ATTAAT	364	6	+	Petroselinum crispum	part of a conserved DNA module involved in light responsiveness
GbARF8	LTR	CCGAAA	2952	6	-	Hordeum vulgare	cis-acting element involved in low-temperature responsiveness
GbARF8	LTR	CCGAAA	3309	6	-	Hordeum vulgare	cis-acting element involved in low-temperature responsiveness
GbARF8	RY-element	CATGCATG	2663	8	+	Helianthus annuus	cis-acting regulatory element involved in seed-specific regulation
GbARF8	TC-rich repeats	ATTCTCTAAC	2011	9	-	Nicotiana tabacum	cis-acting element involved in defense and stress responsiveness
GbARF8	CAAT-box	CAAAT	139	5	-	Pisum sativum	common cis-acting element in promoter and enhancer regions
GbARF8	CAAT-box	CCAAT	163	5	+	Arabidopsis thaliana	common cis-acting element in promoter and enhancer regions
GbARF8	CAAT-box	CAAAT	304	5	+	Pisum sativum	common cis-acting element in promoter and enhancer regions
GbARF8	CAAT-box	CAAAT	433	5	+	Pisum sativum	common cis-acting element in promoter and enhancer regions
GbARF8	CAAT-box	CCAAT	543	5	+	Arabidopsis thaliana	common cis-acting element in promoter and enhancer regions
GbARF8	CAAT-box	CCAAT	688	5	-	Arabidopsis thaliana	common cis-acting element in promoter and enhancer regions
GbARF8	CAAT-box	CAAAT	834	5	+	Pisum sativum	common cis-acting element in promoter and enhancer regions
GbARF8	CAAT-box	CAAAT	1023	5	+	Pisum sativum	common cis-acting element in promoter and enhancer regions
GbARF8	CAAT-box	CAAAT	1037	5	+	Pisum sativum	common cis-acting element in promoter and enhancer regions
GbARF8	CAAT-box	CAAAT	1300	5	-	Pisum sativum	common cis-acting element in promoter and enhancer regions
GbARF8	CAAT-box	CAAAT	1310	5	-	Pisum sativum	common cis-acting element in promoter and enhancer regions
GbARF8	CAAT-box	CAAAT	1872	5	+	Pisum sativum	common cis-acting element in promoter and enhancer regions
GbARF8	CAAT-box	CAAAT	2128	5	+	Pisum sativum	common cis-acting element in promoter and enhancer regions
GbARF8	CAAT-box	CAAAT	2220	5	+	Pisum sativum	common cis-acting element in promoter and enhancer regions
GbARF8	CAAT-box	CAAAT	2242	5	-	Pisum sativum	common cis-acting element in promoter and enhancer regions
GbARF8	CAAT-box	CAAAT	2620	5	+	Pisum sativum	common cis-acting element in promoter and enhancer regions
GbARF8	CAAT-box	CAAAT	2700	5	+	Pisum sativum	common cis-acting element in promoter and enhancer regions
GbARF8	CAAT-box	CAAAT	2986	5	-	Pisum sativum	common cis-acting element in promoter and enhancer regions
GbARF8	CAAT-box	CCAAT	3156	5	-	Arabidopsis thaliana	common cis-acting element in promoter and enhancer regions
GbARF8	CAAT-box	CAAAT	3242	5	-	Pisum sativum	common cis-acting element in promoter and enhancer regions
GbARF8	CAAT-box	CAAAT	3320	5	-	Pisum sativum	common cis-acting element in promoter and enhancer regions
GbARF8	CAAT-box	CAAAT	3400	5	+	Pisum sativum	common cis-acting element in promoter and enhancer regions
GbARF8	CAAT-box	CAAAT	3710	5	-	Pisum sativum	common cis-acting element in promoter and enhancer regions
GbARF8	CAAT-box	CAAAT	3882	5	+	Pisum sativum	common cis-acting element in promoter and enhancer regions
GbARF8	CAAT-box	CCAAT	3918	5	-	Arabidopsis thaliana	common cis-acting element in promoter and enhancer regions
GbARF8	CAAT-box	CAAAT	4110	5	+	Pisum sativum	common cis-acting element in promoter and enhancer regions
GbARF8	CAAT-box	CAAAT	4201	5	+	Pisum sativum	common cis-acting element in promoter and enhancer regions
GbARF8	CAAT-box	TGCAAATCT	4304	9	+	Brassica juncea	common cis-acting element in promoter and enhancer regions
GbARF8	CAAT-box	CAAAT	4306	5	+	Pisum sativum	common cis-acting element in promoter and enhancer regions
GbARF8	CAAT-box	CCAAT	4367	5	-	Arabidopsis thaliana	common cis-acting element in promoter and enhancer regions
GbARF8	CAAT-box	CAAAT	4476	5	+	Pisum sativum	common cis-acting element in promoter and enhancer regions
GbARF8	CAAT-box	CAAAT	4811	5	-	Pisum sativum	common cis-acting element in promoter and enhancer regions
GbARF8	CAAT-box	CCAAT	4992	5	-	Arabidopsis thaliana	common cis-acting element in promoter and enhancer regions
GbARF8	CAAT-box	CAAAT	5114	5	-	Pisum sativum	common cis-acting element in promoter and enhancer regions
GbARF8	CGTCA-motif	CGTCA	2167	5	-	Hordeum vulgare	cis-acting regulatory element involved in the MeJA-responsiveness
GbARF8	CGTCA-motif	CGTCA	4483	5	+	Hordeum vulgare	cis-acting regulatory element involved in the MeJA-responsiveness
GbARF8	G-Box	CACGTG	3286	6	-	Pisum sativum	cis-acting regulatory element involved in light responsiveness
GbARF8	G-Box	CACGTT	4921	6	-	Pisum sativum	cis-acting regulatory element involved in light responsiveness
GbARF8	G-Box	CACGTT	5014	6	+	Pisum sativum	cis-acting regulatory element involved in light responsiveness
GbARF8	I-box	gGATAAGGTG	3517	9	-	Zea mays	part of a light responsive element
GbARF8	I-box	AGATAAGG	3778	8	+	Triticum aestivum	part of a light responsive element
GbARF8	ACE	CTAACGTATT	1236	9	+	Petroselinum crispum	cis-acting element involved in light responsiveness
GbARF8	A-box	CCGTCC	1683	6	-	Petroselinum crispum	cis-acting regulatory element
GbARF8	A-box	CCGTCC	1717	6	-	Petroselinum crispum	cis-acting regulatory element
GbARF8	A-box	CCGTCC	1775	6	-	Petroselinum crispum	cis-acting regulatory element
GbARF8	Box II	TGGTAATAA	157	9	-	Solanum tuberosum	part of a light responsive element
GbARF8	TCA-element	CCATCTTTTT	32	9	-	Nicotiana tabacum	cis-acting element involved in salicylic acid responsiveness
GbARF8	TCA-element	CCATCTTTTT	1898	9	-	Nicotiana tabacum	cis-acting element involved in salicylic acid responsiveness
GbARF8	TCA-element	TCAGAAGAGG	4156	9	-	Brassica oleracea	cis-acting element involved in salicylic acid responsiveness
GbARF8	GT1-motif	GGTTAA	482	6	-	Arabidopsis thaliana	light responsive element
GbARF8	GT1-motif	GGTTAA	766	6	+	Arabidopsis thaliana	light responsive element
GbARF8	GT1-motif	GGTTAA	1222	6	+	Arabidopsis thaliana	light responsive element
GbARF8	GT1-motif	GGTTAAT	1397	7	+	Avena sativa	light responsive element
GbARF8	GT1-motif	GGTTAA	2145	6	-	Arabidopsis thaliana	light responsive element
GbARF8	SARE	TTCGACCATCTT	1478	11	-	Nicotiana tabacum	cis-acting element involved in salicylic acid responsiveness
GbARF8	CAT-box	GCCACT	3409	6	-	Arabidopsis thaliana	cis-acting regulatory element related to meristem expression
GbARF8	CAT-box	GCCACT	3866	6	+	Arabidopsis thaliana	cis-acting regulatory element related to meristem expression
GbARF8	TATA-box	TACAAAA	28	7	+	Oryza sativa	core promoter element around -30 of transcription start
GbARF8	TATA-box	TATAAGAA	108	8	-	Zea mays	core promoter element around -30 of transcription start
GbARF8	TATA-box	TATAA	111	5	-	Arabidopsis thaliana	core promoter element around -30 of transcription start
GbARF8	TATA-box	TATA	112	4	+	Arabidopsis thaliana	core promoter element around -30 of transcription start
GbARF8	TATA-box	ATATAA	125	6	+	Brassica oleracea	core promoter element around -30 of transcription start
GbARF8	TATA-box	TATA	126	4	+	Arabidopsis thaliana	core promoter element around -30 of transcription start
GbARF8	TATA-box	ATATAT	147	6	+	Brassica napus	core promoter element around -30 of transcription start
GbARF8	TATA-box	TATATA	148	6	+	Arabidopsis thaliana	core promoter element around -30 of transcription start
GbARF8	TATA-box	ATATAA	149	6	+	Brassica oleracea	core promoter element around -30 of transcription start
GbARF8	TATA-box	TATA	150	4	+	Arabidopsis thaliana	core promoter element around -30 of transcription start
GbARF8	TATA-box	TATTTAAA	178	8	+	Arabidopsis thaliana	core promoter element around -30 of transcription start
GbARF8	TATA-box	ATTATA	196	6	+	Brassica napus	core promoter element around -30 of transcription start
GbARF8	TATA-box	TATATAA	197	7	-	Arabidopsis thaliana	core promoter element around -30 of transcription start
GbARF8	TATA-box	TATATA	198	6	+	Arabidopsis thaliana	core promoter element around -30 of transcription start
GbARF8	TATA-box	ATATAT	199	6	+	Brassica napus	core promoter element around -30 of transcription start
GbARF8	TATA-box	TATA	200	4	+	Arabidopsis thaliana	core promoter element around -30 of transcription start
GbARF8	TATA-box	TATAAAT	289	7	-	Brassica juncea	core promoter element around -30 of transcription start
GbARF8	TATA-box	TATAAA	290	6	-	Helianthus annuus	core promoter element around -30 of transcription start
GbARF8	TATA-box	TATAA	291	5	-	Arabidopsis thaliana	core promoter element around -30 of transcription start
GbARF8	TATA-box	TATA	292	4	+	Arabidopsis thaliana	core promoter element around -30 of transcription start
GbARF8	TATA-box	TACAAAA	403	7	+	Oryza sativa	core promoter element around -30 of transcription start
GbARF8	TATA-box	TATA	474	4	+	Arabidopsis thaliana	core promoter element around -30 of transcription start
GbARF8	TATA-box	ATATAA	511	6	+	Brassica oleracea	core promoter element around -30 of transcription start
GbARF8	TATA-box	TATA	512	4	+	Arabidopsis thaliana	core promoter element around -30 of transcription start
GbARF8	TATA-box	TATACA	602	6	-	Helianthus annuus	core promoter element around -30 of transcription start
GbARF8	TATA-box	TATA	604	4	+	Arabidopsis thaliana	core promoter element around -30 of transcription start
GbARF8	TATA-box	TATACA	642	6	-	Helianthus annuus	core promoter element around -30 of transcription start
GbARF8	TATA-box	TATA	644	4	+	Arabidopsis thaliana	core promoter element around -30 of transcription start
GbARF8	TATA-box	ccTATAAAaa	900	9	+	Arabidopsis thaliana	core promoter element around -30 of transcription start
GbARF8	TATA-box	ATATAA	901	6	+	Brassica oleracea	core promoter element around -30 of transcription start
GbARF8	TATA-box	TATA	902	4	+	Arabidopsis thaliana	core promoter element around -30 of transcription start
GbARF8	TATA-box	TACATAAA	953	8	+	Oryza sativa	core promoter element around -30 of transcription start
GbARF8	TATA-box	ATATAT	964	6	+	Brassica napus	core promoter element around -30 of transcription start
GbARF8	TATA-box	TATA	965	4	+	Arabidopsis thaliana	core promoter element around -30 of transcription start
GbARF8	TATA-box	ATATAT	1066	6	+	Brassica napus	core promoter element around -30 of transcription start
GbARF8	TATA-box	TATA	1067	4	+	Arabidopsis thaliana	core promoter element around -30 of transcription start
GbARF8	TATA-box	TATAAA	1375	6	-	Helianthus annuus	core promoter element around -30 of transcription start
GbARF8	TATA-box	TATAA	1376	5	-	Arabidopsis thaliana	core promoter element around -30 of transcription start
GbARF8	TATA-box	TATA	1377	4	+	Arabidopsis thaliana	core promoter element around -30 of transcription start
GbARF8	TATA-box	ATATAA	1592	6	+	Brassica oleracea	core promoter element around -30 of transcription start
GbARF8	TATA-box	TATA	1593	4	+	Arabidopsis thaliana	core promoter element around -30 of transcription start
GbARF8	TATA-box	TATA	2606	4	+	Arabidopsis thaliana	core promoter element around -30 of transcription start
GbARF8	TATA-box	TATA	2692	4	-	Arabidopsis thaliana	core promoter element around -30 of transcription start
GbARF8	TATA-box	TATA	3209	4	-	Arabidopsis thaliana	core promoter element around -30 of transcription start
GbARF8	TATA-box	TATA	3362	4	-	Arabidopsis thaliana	core promoter element around -30 of transcription start
GbARF8	TATA-box	TATA	4607	4	-	Arabidopsis thaliana	core promoter element around -30 of transcription start
GbARF8	TATA-box	TATAA	4619	5	-	Arabidopsis thaliana	core promoter element around -30 of transcription start
GbARF8	TATA-box	TATA	4620	4	-	Arabidopsis thaliana	core promoter element around -30 of transcription start
GbARF8	TATA-box	TATA	4730	4	-	Arabidopsis thaliana	core promoter element around -30 of transcription start
GbARF8	HD-Zip 3	GTAAT(G/C)ATTAC	1341	9.5	+	Arabidopsis thaliana	protein binding site
GbARF8	TGA-element	AACGAC	2360	6	-	Brassica oleracea	auxin-responsive element
GbARF8	TGA-element	AACGAC	5266	6	+	Brassica oleracea	auxin-responsive element
GbARF8	MBS	CAACTG	1634	6	-	Arabidopsis thaliana	MYB binding site involved in drought-inducibility
GbARF8	MBS	CAACTG	1785	6	+	Arabidopsis thaliana	MYB binding site involved in drought-inducibility
GbARF8	MBS	CAACTG	4122	6	+	Arabidopsis thaliana	MYB binding site involved in drought-inducibility
GbARF8	MBS	CAACTG	4167	6	+	Arabidopsis thaliana	MYB binding site involved in drought-inducibility
GbARF8	G-box	TACGTG	791	6	-	Arabidopsis thaliana	cis-acting regulatory element involved in light responsiveness
GbARF8	G-box	CACGTC	2851	6	+	Zea mays	cis-acting regulatory element involved in light responsiveness
GbARF8	G-box	CACGAC	2854	6	-	Zea mays	cis-acting regulatory element involved in light responsiveness
GbARF8	G-box	ACACGTGT	3285	8	-	Brassica napus	cis-acting regulatory element involved in light responsiveness
GbARF8	G-box	CACGTG	3286	6	-	Arabidopsis thaliana	cis-acting regulatory element involved in light responsiveness
GbARF8	TGACG-motif	TGACG	2167	5	+	Hordeum vulgare	cis-acting regulatory element involved in the MeJA-responsiveness
GbARF8	TGACG-motif	TGACG	4483	5	-	Hordeum vulgare	cis-acting regulatory element involved in the MeJA-responsiveness
GbARF8	GCN4_motif	TGAGTCA	5224	7	-	Oryza sativa	cis-regulatory element involved in endosperm expression
GbARF8	P-box	CCTTTTG	2733	7	-	Oryza sativa	gibberellin-responsive element
GbARF8	TCT-motif	TCTTAC	1423	6	-	Arabidopsis thaliana	part of a light responsive element
GbARF8	TCT-motif	TCTTAC	3871	6	+	Arabidopsis thaliana	part of a light responsive element
GbARF8	TCT-motif	TCTTAC	4134	6	+	Arabidopsis thaliana	part of a light responsive element
GbARF4b	CGTCA-motif	CGTCA	990	5	-	Hordeum vulgare	cis-acting regulatory element involved in the MeJA-responsiveness
GbARF4b	CGTCA-motif	CGTCA	1201	5	+	Hordeum vulgare	cis-acting regulatory element involved in the MeJA-responsiveness
GbARF4b	CGTCA-motif	CGTCA	1841	5	+	Hordeum vulgare	cis-acting regulatory element involved in the MeJA-responsiveness
GbARF4b	CGTCA-motif	CGTCA	2219	5	-	Hordeum vulgare	cis-acting regulatory element involved in the MeJA-responsiveness
GbARF4b	CGTCA-motif	CGTCA	2581	5	-	Hordeum vulgare	cis-acting regulatory element involved in the MeJA-responsiveness
GbARF4b	CGTCA-motif	CGTCA	2823	5	+	Hordeum vulgare	cis-acting regulatory element involved in the MeJA-responsiveness
GbARF4b	ARE	AAACCA	839	6	+	Zea mays	cis-acting regulatory element essential for the anaerobic induction
GbARF4b	ARE	AAACCA	1654	6	-	Zea mays	cis-acting regulatory element essential for the anaerobic induction
GbARF4b	ARE	AAACCA	2173	6	-	Zea mays	cis-acting regulatory element essential for the anaerobic induction
GbARF4b	ARE	AAACCA	2375	6	-	Zea mays	cis-acting regulatory element essential for the anaerobic induction
GbARF4b	CCAAT-box	CAACGG	1963	6	-	Hordeum vulgare	MYBHv1 binding site
GbARF4b	CCAAT-box	CAACGG	2283	6	-	Hordeum vulgare	MYBHv1 binding site
GbARF4b	P-box	CCTTTTG	304	7	-	Oryza sativa	gibberellin-responsive element
GbARF4b	P-box	CCTTTTG	2891	7	-	Oryza sativa	gibberellin-responsive element
GbARF4b	GATA-motif	AAGGATAAGG	100	9	+	Solanum tuberosum	part of a light responsive element
GbARF4b	GATA-motif	AAGGATAAGG	307	9	+	Solanum tuberosum	part of a light responsive element
GbARF4b	TCT-motif	TCTTAC	906	6	-	Arabidopsis thaliana	part of a light responsive element
GbARF4b	TCT-motif	TCTTAC	1285	6	+	Arabidopsis thaliana	part of a light responsive element
GbARF4b	TCT-motif	TCTTAC	2668	6	-	Arabidopsis thaliana	part of a light responsive element
GbARF4b	TGA-element	AACGAC	1557	6	+	Brassica oleracea	auxin-responsive element
GbARF4b	MBS	CAACTG	282	6	+	Arabidopsis thaliana	MYB binding site involved in drought-inducibility
GbARF4b	MBS	CAACTG	2577	6	+	Arabidopsis thaliana	MYB binding site involved in drought-inducibility
GbARF4b	MBS	CAACTG	3052	6	-	Arabidopsis thaliana	MYB binding site involved in drought-inducibility
GbARF4b	RY-element	CATGCATG	1043	8	+	Helianthus annuus	cis-acting regulatory element involved in seed-specific regulation
GbARF4b	RY-element	CATGCATG	2444	8	-	Helianthus annuus	cis-acting regulatory element involved in seed-specific regulation
GbARF4b	TGACG-motif	TGACG	990	5	+	Hordeum vulgare	cis-acting regulatory element involved in the MeJA-responsiveness
GbARF4b	TGACG-motif	TGACG	1201	5	-	Hordeum vulgare	cis-acting regulatory element involved in the MeJA-responsiveness
GbARF4b	TGACG-motif	TGACG	1841	5	-	Hordeum vulgare	cis-acting regulatory element involved in the MeJA-responsiveness
GbARF4b	TGACG-motif	TGACG	2219	5	+	Hordeum vulgare	cis-acting regulatory element involved in the MeJA-responsiveness
GbARF4b	TGACG-motif	TGACG	2581	5	+	Hordeum vulgare	cis-acting regulatory element involved in the MeJA-responsiveness
GbARF4b	TGACG-motif	TGACG	2823	5	-	Hordeum vulgare	cis-acting regulatory element involved in the MeJA-responsiveness
GbARF4b	CAAT-box	CAAAT	263	5	+	Pisum sativum	common cis-acting element in promoter and enhancer regions
GbARF4b	CAAT-box	CCAAT	399	5	+	Arabidopsis thaliana	common cis-acting element in promoter and enhancer regions
GbARF4b	CAAT-box	CCAAT	441	5	-	Arabidopsis thaliana	common cis-acting element in promoter and enhancer regions
GbARF4b	CAAT-box	CCAAT	644	5	+	Arabidopsis thaliana	common cis-acting element in promoter and enhancer regions
GbARF4b	CAAT-box	CAAAT	863	5	-	Pisum sativum	common cis-acting element in promoter and enhancer regions
GbARF4b	CAAT-box	CCAAT	945	5	-	Arabidopsis thaliana	common cis-acting element in promoter and enhancer regions
GbARF4b	CAAT-box	CCAAT	1101	5	-	Arabidopsis thaliana	common cis-acting element in promoter and enhancer regions
GbARF4b	CAAT-box	CAAAT	1116	5	+	Pisum sativum	common cis-acting element in promoter and enhancer regions
GbARF4b	CAAT-box	CCAAT	1131	5	+	Arabidopsis thaliana	common cis-acting element in promoter and enhancer regions
GbARF4b	CAAT-box	CAAAT	1386	5	+	Pisum sativum	common cis-acting element in promoter and enhancer regions
GbARF4b	CAAT-box	CAAAT	1470	5	-	Pisum sativum	common cis-acting element in promoter and enhancer regions
GbARF4b	CAAT-box	CAAAT	1579	5	+	Pisum sativum	common cis-acting element in promoter and enhancer regions
GbARF4b	CAAT-box	CCAAT	1652	5	-	Arabidopsis thaliana	common cis-acting element in promoter and enhancer regions
GbARF4b	CAAT-box	CCAAT	1692	5	-	Arabidopsis thaliana	common cis-acting element in promoter and enhancer regions
GbARF4b	CAAT-box	CAAAT	1805	5	-	Pisum sativum	common cis-acting element in promoter and enhancer regions
GbARF4b	CAAT-box	CAAAT	1930	5	-	Pisum sativum	common cis-acting element in promoter and enhancer regions
GbARF4b	CAAT-box	CCAAT	2155	5	-	Arabidopsis thaliana	common cis-acting element in promoter and enhancer regions
GbARF4b	CAAT-box	CCAAT	2171	5	-	Arabidopsis thaliana	common cis-acting element in promoter and enhancer regions
GbARF4b	CAAT-box	CCAAT	2420	5	-	Arabidopsis thaliana	common cis-acting element in promoter and enhancer regions
GbARF4b	CAAT-box	CAACCAACTCC	2481	10	+	Arabidopsis thaliana	common cis-acting element in promoter and enhancer regions
GbARF4b	CAAT-box	CAAAT	2511	5	+	Pisum sativum	common cis-acting element in promoter and enhancer regions
GbARF4b	CAAT-box	CAAAT	2854	5	-	Pisum sativum	common cis-acting element in promoter and enhancer regions
GbARF4b	CAAT-box	CCAAT	3162	5	-	Arabidopsis thaliana	common cis-acting element in promoter and enhancer regions
GbARF4b	CAAT-box	CAAAT	3185	5	-	Pisum sativum	common cis-acting element in promoter and enhancer regions
GbARF4b	GCN4_motif	TGAGTCA	1473	7	+	Oryza sativa	cis-regulatory element involved in endosperm expression
GbARF4b	TCCC-motif	TCTCCCT	1532	7	-	Spinacia oleracea	part of a light responsive element
GbARF4b	GT1-motif	GGTTAA	624	6	+	Arabidopsis thaliana	light responsive element
GbARF4b	TATC-box	TATCCCA	2036	7	-	Oryza sativa	cis-acting element involved in gibberellin-responsiveness
GbARF4b	CAT-box	GCCACT	432	6	-	Arabidopsis thaliana	cis-acting regulatory element related to meristem expression
GbARF4b	CAT-box	GCCACT	1205	6	-	Arabidopsis thaliana	cis-acting regulatory element related to meristem expression
GbARF4b	TATA-box	ATTATA	86	6	+	Brassica napus	core promoter element around -30 of transcription start
GbARF4b	TATA-box	TATAA	87	5	-	Arabidopsis thaliana	core promoter element around -30 of transcription start
GbARF4b	TATA-box	TATA	88	4	+	Arabidopsis thaliana	core promoter element around -30 of transcription start
GbARF4b	TATA-box	TATATAA	247	7	-	Arabidopsis thaliana	core promoter element around -30 of transcription start
GbARF4b	TATA-box	TATATA	248	6	+	Arabidopsis thaliana	core promoter element around -30 of transcription start
GbARF4b	TATA-box	ATATAT	249	6	+	Brassica napus	core promoter element around -30 of transcription start
GbARF4b	TATA-box	TATA	250	4	+	Arabidopsis thaliana	core promoter element around -30 of transcription start
GbARF4b	TATA-box	TATAAAA	387	7	-	Pisum sativum	core promoter element around -30 of transcription start
GbARF4b	TATA-box	TATAAA	388	6	-	Helianthus annuus	core promoter element around -30 of transcription start
GbARF4b	TATA-box	TATAA	389	5	-	Arabidopsis thaliana	core promoter element around -30 of transcription start
GbARF4b	TATA-box	TATA	390	4	+	Arabidopsis thaliana	core promoter element around -30 of transcription start
GbARF4b	TATA-box	ATATAT	655	6	+	Brassica napus	core promoter element around -30 of transcription start
GbARF4b	TATA-box	TATA	656	4	+	Arabidopsis thaliana	core promoter element around -30 of transcription start
GbARF4b	TATA-box	TATA	681	4	+	Arabidopsis thaliana	core promoter element around -30 of transcription start
GbARF4b	TATA-box	TACAAAA	935	7	-	Oryza sativa	core promoter element around -30 of transcription start
GbARF4b	TATA-box	TATA	1064	4	+	Arabidopsis thaliana	core promoter element around -30 of transcription start
GbARF4b	TATA-box	TACAAAA	1601	7	+	Oryza sativa	core promoter element around -30 of transcription start
GbARF4b	TATA-box	TATAAA	1784	6	-	Helianthus annuus	core promoter element around -30 of transcription start
GbARF4b	TATA-box	TATAA	1785	5	-	Arabidopsis thaliana	core promoter element around -30 of transcription start
GbARF4b	TATA-box	TATA	1786	4	-	Arabidopsis thaliana	core promoter element around -30 of transcription start
GbARF4b	TATA-box	TATAAAA	1894	7	-	Pisum sativum	core promoter element around -30 of transcription start
GbARF4b	TATA-box	TATAAA	1895	6	-	Helianthus annuus	core promoter element around -30 of transcription start
GbARF4b	TATA-box	TATAA	1896	5	-	Arabidopsis thaliana	core promoter element around -30 of transcription start
GbARF4b	TATA-box	TATA	1897	4	-	Arabidopsis thaliana	core promoter element around -30 of transcription start
GbARF4b	TATA-box	ccTATAAAaa	1941	9	+	Arabidopsis thaliana	core promoter element around -30 of transcription start
GbARF4b	TATA-box	TATA	1943	4	-	Arabidopsis thaliana	core promoter element around -30 of transcription start
GbARF4b	TATA-box	TATAA	2054	5	-	Arabidopsis thaliana	core promoter element around -30 of transcription start
GbARF4b	TATA-box	TATA	2055	4	-	Arabidopsis thaliana	core promoter element around -30 of transcription start
GbARF4b	TATA-box	TATA	2063	4	-	Arabidopsis thaliana	core promoter element around -30 of transcription start
GbARF4b	TATA-box	TACAAAA	2149	7	-	Oryza sativa	core promoter element around -30 of transcription start
GbARF4b	TATA-box	TACAAAA	2664	7	-	Oryza sativa	core promoter element around -30 of transcription start
GbARF4b	TATA-box	TATA	3216	4	-	Arabidopsis thaliana	core promoter element around -30 of transcription start
GbARF4b	Box 4	ATTAAT	74	6	+	Petroselinum crispum	part of a conserved DNA module involved in light responsiveness
GbARF4b	Box 4	ATTAAT	450	6	+	Petroselinum crispum	part of a conserved DNA module involved in light responsiveness
GbARF4b	Box 4	ATTAAT	1030	6	+	Petroselinum crispum	part of a conserved DNA module involved in light responsiveness
GbARF4b	Box 4	ATTAAT	1258	6	+	Petroselinum crispum	part of a conserved DNA module involved in light responsiveness
GbARF4b	Box 4	ATTAAT	1851	6	-	Petroselinum crispum	part of a conserved DNA module involved in light responsiveness
GbARF4b	AE-box	AGAAACAA	2899	8	-	Arabidopsis thaliana	part of a module for light response
GbARF4b	TCA-element	CCATCTTTTT	1545	9	-	Nicotiana tabacum	cis-acting element involved in salicylic acid responsiveness
GbARF1	ABRE	ACGTG	2256	5	-	Arabidopsis thaliana	cis-acting element involved in the abscisic acid responsiveness
GbARF1	AT-rich element	ATAGAAATCAA	498	10	-	Glycine max	binding site of AT-rich DNA binding protein (ATBP-1)
GbARF1	LAMP-element	CTTTATCA	915	8	+	Pisum sativum	part of a light responsive element
GbARF1	LAMP-element	CCTTATCCA	934	9	+	Spinacia oleracea	part of a light responsive element
GbARF1	LAMP-element	CTTTATCA	2250	8	+	Pisum sativum	part of a light responsive element
GbARF1	CAAT-box	CAAAT	120	5	+	Pisum sativum	common cis-acting element in promoter and enhancer regions
GbARF1	CAAT-box	CAAAT	201	5	-	Pisum sativum	common cis-acting element in promoter and enhancer regions
GbARF1	CAAT-box	CCAAT	359	5	-	Arabidopsis thaliana	common cis-acting element in promoter and enhancer regions
GbARF1	CAAT-box	CAAAT	491	5	-	Pisum sativum	common cis-acting element in promoter and enhancer regions
GbARF1	CAAT-box	CAAAT	618	5	+	Pisum sativum	common cis-acting element in promoter and enhancer regions
GbARF1	CAAT-box	CAAAT	718	5	-	Pisum sativum	common cis-acting element in promoter and enhancer regions
GbARF1	CAAT-box	CCAAT	789	5	-	Arabidopsis thaliana	common cis-acting element in promoter and enhancer regions
GbARF1	CAAT-box	CCAAT	805	5	+	Arabidopsis thaliana	common cis-acting element in promoter and enhancer regions
GbARF1	CAAT-box	CCAAT	1091	5	+	Arabidopsis thaliana	common cis-acting element in promoter and enhancer regions
GbARF1	CAAT-box	CCAAT	1303	5	-	Arabidopsis thaliana	common cis-acting element in promoter and enhancer regions
GbARF1	CAAT-box	CCAAT	1329	5	+	Arabidopsis thaliana	common cis-acting element in promoter and enhancer regions
GbARF1	CAAT-box	CCAAT	1408	5	+	Arabidopsis thaliana	common cis-acting element in promoter and enhancer regions
GbARF1	CAAT-box	CAAAT	1485	5	-	Pisum sativum	common cis-acting element in promoter and enhancer regions
GbARF1	CAAT-box	CCAAT	1610	5	+	Arabidopsis thaliana	common cis-acting element in promoter and enhancer regions
GbARF1	CAAT-box	CCAAT	1653	5	+	Arabidopsis thaliana	common cis-acting element in promoter and enhancer regions
GbARF1	CAAT-box	CCAAT	2005	5	-	Arabidopsis thaliana	common cis-acting element in promoter and enhancer regions
GbARF1	CAAT-box	CAAAT	2309	5	-	Pisum sativum	common cis-acting element in promoter and enhancer regions
GbARF1	CAAT-box	CAAAT	2407	5	-	Pisum sativum	common cis-acting element in promoter and enhancer regions
GbARF1	CAAT-box	CCAAT	2986	5	-	Arabidopsis thaliana	common cis-acting element in promoter and enhancer regions
GbARF1	CAAT-box	CAAAT	3028	5	-	Pisum sativum	common cis-acting element in promoter and enhancer regions
GbARF1	CAAT-box	CAAAT	3053	5	-	Pisum sativum	common cis-acting element in promoter and enhancer regions
GbARF1	CAAT-box	CAAAT	3530	5	-	Pisum sativum	common cis-acting element in promoter and enhancer regions
GbARF1	CAAT-box	CAAAT	3589	5	+	Pisum sativum	common cis-acting element in promoter and enhancer regions
GbARF1	CAAT-box	CAAAT	3761	5	+	Pisum sativum	common cis-acting element in promoter and enhancer regions
GbARF1	CAAT-box	CCAAT	3764	5	-	Arabidopsis thaliana	common cis-acting element in promoter and enhancer regions
GbARF1	CAAT-box	CCAAT	3806	5	-	Arabidopsis thaliana	common cis-acting element in promoter and enhancer regions
GbARF1	CAAT-box	CCAAT	3820	5	-	Arabidopsis thaliana	common cis-acting element in promoter and enhancer regions
GbARF1	CAAT-box	CAAAT	3911	5	-	Pisum sativum	common cis-acting element in promoter and enhancer regions
GbARF1	CAAT-box	CCAAT	3989	5	-	Arabidopsis thaliana	common cis-acting element in promoter and enhancer regions
GbARF1	CAAT-box	CAAAT	4006	5	+	Pisum sativum	common cis-acting element in promoter and enhancer regions
GbARF1	CAAT-box	CCAAT	4306	5	-	Arabidopsis thaliana	common cis-acting element in promoter and enhancer regions
GbARF1	CAAT-box	CAAAT	4367	5	+	Pisum sativum	common cis-acting element in promoter and enhancer regions
GbARF1	CAAT-box	CAAAT	4532	5	+	Pisum sativum	common cis-acting element in promoter and enhancer regions
GbARF1	TC-rich repeats	ATTCTCTAAC	1928	9	+	Nicotiana tabacum	cis-acting element involved in defense and stress responsiveness
GbARF1	LTR	CCGAAA	1765	6	+	Hordeum vulgare	cis-acting element involved in low-temperature responsiveness
GbARF1	GATA-motif	AAGGATAAGG	934	9	-	Solanum tuberosum	part of a light responsive element
GbARF1	GATA-motif	AAGGATAAGG	1683	9	-	Solanum tuberosum	part of a light responsive element
GbARF1	I-box	gGATAAGGTG	932	10	-	Zea mays	part of a light responsive element
GbARF1	I-box	gGATAAGGTG	1004	9	-	Zea mays	part of a light responsive element
GbARF1	I-box	AGATAAGG	1006	8	-	Triticum aestivum	part of a light responsive element
GbARF1	I-box	GTATAAGGCC	1306	9	-	Larix laricina	part of a light responsive element
GbARF1	O2-site	GATGATGTGG	3783	10	+	Zea mays	cis-acting regulatory element involved in zein metabolism regulation
GbARF1	CGTCA-motif	CGTCA	1585	5	-	Hordeum vulgare	cis-acting regulatory element involved in the MeJA-responsiveness
GbARF1	CGTCA-motif	CGTCA	4974	5	+	Hordeum vulgare	cis-acting regulatory element involved in the MeJA-responsiveness
GbARF1	ARE	AAACCA	1704	6	-	Zea mays	cis-acting regulatory element essential for the anaerobic induction
GbARF1	ARE	AAACCA	4176	6	-	Zea mays	cis-acting regulatory element essential for the anaerobic induction
GbARF1	ARE	AAACCA	4376	6	-	Zea mays	cis-acting regulatory element essential for the anaerobic induction
GbARF1	ARE	AAACCA	4408	6	+	Zea mays	cis-acting regulatory element essential for the anaerobic induction
GbARF1	ARE	AAACCA	4420	6	+	Zea mays	cis-acting regulatory element essential for the anaerobic induction
GbARF1	A-box	CCGTCC	1873	6	+	Petroselinum crispum	cis-acting regulatory element
GbARF1	AE-box	AGAAACAA	909	8	-	Arabidopsis thaliana	part of a module for light response
GbARF1	AE-box	AGAAACTT	4952	8	+	Arabidopsis thaliana	part of a module for light response
GbARF1	GA-motif	ATAGATAA	1008	8	-	Arabidopsis thaliana	part of a light responsive element
GbARF1	TCA-element	CCATCTTTTT	679	9	+	Nicotiana tabacum	cis-acting element involved in salicylic acid responsiveness
GbARF1	TCA-element	TCAGAAGAGG	2782	9	-	Brassica oleracea	cis-acting element involved in salicylic acid responsiveness
GbARF1	TCA-element	CCATCTTTTT	3091	9	+	Nicotiana tabacum	cis-acting element involved in salicylic acid responsiveness
GbARF1	TCA-element	TCAGAAGAGG	4929	9	+	Brassica oleracea	cis-acting element involved in salicylic acid responsiveness
GbARF1	TATA-box	ATATAT	26	6	+	Brassica napus	core promoter element around -30 of transcription start
GbARF1	TATA-box	TATA	27	4	+	Arabidopsis thaliana	core promoter element around -30 of transcription start
GbARF1	TATA-box	ATTATA	61	6	+	Brassica napus	core promoter element around -30 of transcription start
GbARF1	TATA-box	TATAA	62	5	-	Arabidopsis thaliana	core promoter element around -30 of transcription start
GbARF1	TATA-box	TATA	63	4	+	Arabidopsis thaliana	core promoter element around -30 of transcription start
GbARF1	TATA-box	ATATAA	212	6	+	Brassica oleracea	core promoter element around -30 of transcription start
GbARF1	TATA-box	TATA	213	4	+	Arabidopsis thaliana	core promoter element around -30 of transcription start
GbARF1	TATA-box	TATAA	371	5	-	Arabidopsis thaliana	core promoter element around -30 of transcription start
GbARF1	TATA-box	TATA	372	4	+	Arabidopsis thaliana	core promoter element around -30 of transcription start
GbARF1	TATA-box	TATA	451	4	+	Arabidopsis thaliana	core promoter element around -30 of transcription start
GbARF1	TATA-box	TATA	461	4	+	Arabidopsis thaliana	core promoter element around -30 of transcription start
GbARF1	TATA-box	TATACA	471	6	-	Helianthus annuus	core promoter element around -30 of transcription start
GbARF1	TATA-box	TATA	473	4	+	Arabidopsis thaliana	core promoter element around -30 of transcription start
GbARF1	TATA-box	TATAA	516	5	-	Arabidopsis thaliana	core promoter element around -30 of transcription start
GbARF1	TATA-box	TATA	517	4	+	Arabidopsis thaliana	core promoter element around -30 of transcription start
GbARF1	TATA-box	TATATA	570	6	+	Arabidopsis thaliana	core promoter element around -30 of transcription start
GbARF1	TATA-box	TATA	572	4	+	Arabidopsis thaliana	core promoter element around -30 of transcription start
GbARF1	TATA-box	TATAA	665	5	-	Arabidopsis thaliana	core promoter element around -30 of transcription start
GbARF1	TATA-box	TATA	666	4	+	Arabidopsis thaliana	core promoter element around -30 of transcription start
GbARF1	TATA-box	TATACA	694	6	-	Helianthus annuus	core promoter element around -30 of transcription start
GbARF1	TATA-box	TATA	696	4	+	Arabidopsis thaliana	core promoter element around -30 of transcription start
GbARF1	TATA-box	TATA	740	4	+	Arabidopsis thaliana	core promoter element around -30 of transcription start
GbARF1	TATA-box	TATA	783	4	+	Arabidopsis thaliana	core promoter element around -30 of transcription start
GbARF1	TATA-box	TATACA	882	6	-	Helianthus annuus	core promoter element around -30 of transcription start
GbARF1	TATA-box	TATA	884	4	+	Arabidopsis thaliana	core promoter element around -30 of transcription start
GbARF1	TATA-box	TACAAAA	988	7	-	Oryza sativa	core promoter element around -30 of transcription start
GbARF1	TATA-box	ccTATAAAaa	1030	9	-	Arabidopsis thaliana	core promoter element around -30 of transcription start
GbARF1	TATA-box	TATTTAAA	1077	8	+	Arabidopsis thaliana	core promoter element around -30 of transcription start
GbARF1	TATA-box	TATTTAAA	1187	8	+	Arabidopsis thaliana	core promoter element around -30 of transcription start
GbARF1	TATA-box	TACAAAA	1357	7	-	Oryza sativa	core promoter element around -30 of transcription start
GbARF1	TATA-box	TATA	1591	4	+	Arabidopsis thaliana	core promoter element around -30 of transcription start
GbARF1	TATA-box	ATTATA	1939	6	+	Brassica napus	core promoter element around -30 of transcription start
GbARF1	TATA-box	TATAA	1940	5	-	Arabidopsis thaliana	core promoter element around -30 of transcription start
GbARF1	TATA-box	TATA	1941	4	+	Arabidopsis thaliana	core promoter element around -30 of transcription start
GbARF1	TATA-box	TACAAAA	2032	7	+	Oryza sativa	core promoter element around -30 of transcription start
GbARF1	TATA-box	TATA	2400	4	+	Arabidopsis thaliana	core promoter element around -30 of transcription start
GbARF1	TATA-box	TATAAA	2519	6	-	Helianthus annuus	core promoter element around -30 of transcription start
GbARF1	TATA-box	TATAA	2520	5	-	Arabidopsis thaliana	core promoter element around -30 of transcription start
GbARF1	TATA-box	TATA	2521	4	-	Arabidopsis thaliana	core promoter element around -30 of transcription start
GbARF1	TATA-box	TATA	2590	4	-	Arabidopsis thaliana	core promoter element around -30 of transcription start
GbARF1	TATA-box	taTATAAAg	2659	9	-	Lycopersicon esculentum	core promoter element around -30 of transcription start
GbARF1	TATA-box	TATAAA	2660	6	-	Helianthus annuus	core promoter element around -30 of transcription start
GbARF1	TATA-box	TATATAA	2661	7	-	Arabidopsis thaliana	core promoter element around -30 of transcription start
GbARF1	TATA-box	TATATA	2662	6	-	Arabidopsis thaliana	core promoter element around -30 of transcription start
GbARF1	TATA-box	ATATAA	2663	6	+	Brassica oleracea	core promoter element around -30 of transcription start
GbARF1	TATA-box	TATA	2664	4	-	Arabidopsis thaliana	core promoter element around -30 of transcription start
GbARF1	TATA-box	TACAAAA	2838	7	-	Oryza sativa	core promoter element around -30 of transcription start
GbARF1	TATA-box	ATATAT	3001	6	-	Brassica napus	core promoter element around -30 of transcription start
GbARF1	TATA-box	TATA	3002	4	-	Arabidopsis thaliana	core promoter element around -30 of transcription start
GbARF1	TATA-box	TATAA	3175	5	-	Arabidopsis thaliana	core promoter element around -30 of transcription start
GbARF1	TATA-box	TATA	3176	4	-	Arabidopsis thaliana	core promoter element around -30 of transcription start
GbARF1	TATA-box	TATA	3258	4	-	Arabidopsis thaliana	core promoter element around -30 of transcription start
GbARF1	TATA-box	TATA	3410	4	-	Arabidopsis thaliana	core promoter element around -30 of transcription start
GbARF1	TATA-box	TATA	3563	4	-	Arabidopsis thaliana	core promoter element around -30 of transcription start
GbARF1	TATA-box	TATACA	4780	6	-	Helianthus annuus	core promoter element around -30 of transcription start
GbARF1	TATA-box	TATA	4782	4	-	Arabidopsis thaliana	core promoter element around -30 of transcription start
GbARF1	GT1-motif	GGTTAAT	1951	7	+	Avena sativa	light responsive element
GbARF1	GT1-motif	GGTTAAT	2215	7	+	Avena sativa	light responsive element
GbARF1	GT1-motif	GGTTAA	2223	6	-	Arabidopsis thaliana	light responsive element
GbARF1	TATC-box	TATCCCA	1796	7	+	Oryza sativa	cis-acting element involved in gibberellin-responsiveness
GbARF1	MBS	CAACTG	3541	6	-	Arabidopsis thaliana	MYB binding site involved in drought-inducibility
GbARF1	TGA-element	AACGAC	2242	6	-	Brassica oleracea	auxin-responsive element
GbARF1	G-box	CACGTC	2256	6	+	Zea mays	cis-acting regulatory element involved in light responsiveness
GbARF1	TGACG-motif	TGACG	1585	5	+	Hordeum vulgare	cis-acting regulatory element involved in the MeJA-responsiveness
GbARF1	TGACG-motif	TGACG	4974	5	-	Hordeum vulgare	cis-acting regulatory element involved in the MeJA-responsiveness
GbARF1	CCAAT-box	CAACGG	1474	6	+	Hordeum vulgare	MYBHv1 binding site
GbARF1	CCAAT-box	CAACGG	4999	6	-	Hordeum vulgare	MYBHv1 binding site
GbARF1	TCT-motif	TCTTAC	97	6	+	Arabidopsis thaliana	part of a light responsive element
GbARF1	TCT-motif	TCTTAC	1772	6	+	Arabidopsis thaliana	part of a light responsive element
GbARF1	TCT-motif	TCTTAC	2842	6	-	Arabidopsis thaliana	part of a light responsive element
GbARF1	TCT-motif	TCTTAC	3429	6	-	Arabidopsis thaliana	part of a light responsive element
GbARF1	P-box	CCTTTTG	2772	7	-	Oryza sativa	gibberellin-responsive element
GbARF2a	circadian	CAAAGATATC	5350	9	+	Lycopersicon esculentum	cis-acting regulatory element involved in circadian control
GbARF2a	LAMP-element	CTTTATCA	687	8	+	Pisum sativum	part of a light responsive element
GbARF2a	Box 4	ATTAAT	115	6	+	Petroselinum crispum	part of a conserved DNA module involved in light responsiveness
GbARF2a	Box 4	ATTAAT	661	6	+	Petroselinum crispum	part of a conserved DNA module involved in light responsiveness
GbARF2a	Box 4	ATTAAT	5006	6	-	Petroselinum crispum	part of a conserved DNA module involved in light responsiveness
GbARF2a	chs-CMA2c	ATATACGTGAAGG	547	12	-	Daucus carota	part of a light responsive element
GbARF2a	Sp1	GGGCGG	448	6	-	Oryza sativa	light responsive element
GbARF2a	Sp1	GGGCGG	2065	6	-	Oryza sativa	light responsive element
GbARF2a	ABRE	ACGTG	3920	5	+	Arabidopsis thaliana	cis-acting element involved in the abscisic acid responsiveness
GbARF2a	ABRE	GCCGCGTGGC	3939	9	-	Oryza sativa	cis-acting element involved in the abscisic acid responsiveness
GbARF2a	ABRE	CACGTG	4855	6	-	Arabidopsis thaliana	cis-acting element involved in the abscisic acid responsiveness
GbARF2a	ABRE	ACGTG	4856	5	+	Arabidopsis thaliana	cis-acting element involved in the abscisic acid responsiveness
GbARF2a	ABRE	ACGTG	5040	5	-	Arabidopsis thaliana	cis-acting element involved in the abscisic acid responsiveness
GbARF2a	ABRE	CACGTG	5698	6	-	Arabidopsis thaliana	cis-acting element involved in the abscisic acid responsiveness
GbARF2a	ABRE	ACGTG	5699	5	+	Arabidopsis thaliana	cis-acting element involved in the abscisic acid responsiveness
GbARF2a	O2-site	GATGATGTGG	4547	9	+	Zea mays	cis-acting regulatory element involved in zein metabolism regulation
GbARF2a	CGTCA-motif	CGTCA	2832	5	+	Hordeum vulgare	cis-acting regulatory element involved in the MeJA-responsiveness
GbARF2a	CGTCA-motif	CGTCA	3257	5	+	Hordeum vulgare	cis-acting regulatory element involved in the MeJA-responsiveness
GbARF2a	AuxRR-core	GGTCCAT	64	7	-	Nicotiana tabacum	cis-acting regulatory element involved in auxin responsiveness
GbARF2a	AuxRR-core	GGTCCAT	5468	7	+	Nicotiana tabacum	cis-acting regulatory element involved in auxin responsiveness
GbARF2a	ARE	AAACCA	1756	6	+	Zea mays	cis-acting regulatory element essential for the anaerobic induction
GbARF2a	ARE	AAACCA	2277	6	-	Zea mays	cis-acting regulatory element essential for the anaerobic induction
GbARF2a	ARE	AAACCA	2456	6	-	Zea mays	cis-acting regulatory element essential for the anaerobic induction
GbARF2a	ARE	AAACCA	2494	6	-	Zea mays	cis-acting regulatory element essential for the anaerobic induction
GbARF2a	ARE	AAACCA	2912	6	+	Zea mays	cis-acting regulatory element essential for the anaerobic induction
GbARF2a	ARE	AAACCA	3431	6	+	Zea mays	cis-acting regulatory element essential for the anaerobic induction
GbARF2a	ARE	AAACCA	4609	6	-	Zea mays	cis-acting regulatory element essential for the anaerobic induction
GbARF2a	ARE	AAACCA	5198	6	-	Zea mays	cis-acting regulatory element essential for the anaerobic induction
GbARF2a	GATA-motif	GATAGGG	1676	7	-	Pisum sativum	part of a light responsive element
GbARF2a	GATA-motif	GATAGGA	2673	7	+	Arabidopsis thaliana	part of a light responsive element
GbARF2a	G-Box	CACGTG	4855	6	-	Pisum sativum	cis-acting regulatory element involved in light responsiveness
GbARF2a	G-Box	CACGTG	5698	6	-	Pisum sativum	cis-acting regulatory element involved in light responsiveness
GbARF2a	LTR	CCGAAA	1924	6	+	Hordeum vulgare	cis-acting element involved in low-temperature responsiveness
GbARF2a	LTR	CCGAAA	3507	6	-	Hordeum vulgare	cis-acting element involved in low-temperature responsiveness
GbARF2a	CAAT-box	CAAAT	183	5	-	Pisum sativum	common cis-acting element in promoter and enhancer regions
GbARF2a	CAAT-box	CAAAT	488	5	+	Pisum sativum	common cis-acting element in promoter and enhancer regions
GbARF2a	CAAT-box	CAAAT	580	5	+	Pisum sativum	common cis-acting element in promoter and enhancer regions
GbARF2a	CAAT-box	CAAAT	634	5	-	Pisum sativum	common cis-acting element in promoter and enhancer regions
GbARF2a	CAAT-box	CAAAT	693	5	+	Pisum sativum	common cis-acting element in promoter and enhancer regions
GbARF2a	CAAT-box	CCAAT	702	5	-	Arabidopsis thaliana	common cis-acting element in promoter and enhancer regions
GbARF2a	CAAT-box	CAAAT	713	5	+	Pisum sativum	common cis-acting element in promoter and enhancer regions
GbARF2a	CAAT-box	CCAAT	747	5	+	Arabidopsis thaliana	common cis-acting element in promoter and enhancer regions
GbARF2a	CAAT-box	CCAAT	778	5	-	Arabidopsis thaliana	common cis-acting element in promoter and enhancer regions
GbARF2a	CAAT-box	CAAAT	875	5	+	Pisum sativum	common cis-acting element in promoter and enhancer regions
GbARF2a	CAAT-box	CCAAT	1067	5	-	Arabidopsis thaliana	common cis-acting element in promoter and enhancer regions
GbARF2a	CAAT-box	CAAAT	1260	5	+	Pisum sativum	common cis-acting element in promoter and enhancer regions
GbARF2a	CAAT-box	CAAAT	1351	5	-	Pisum sativum	common cis-acting element in promoter and enhancer regions
GbARF2a	CAAT-box	CAAAT	1428	5	-	Pisum sativum	common cis-acting element in promoter and enhancer regions
GbARF2a	CAAT-box	CAAAT	1574	5	-	Pisum sativum	common cis-acting element in promoter and enhancer regions
GbARF2a	CAAT-box	CAAAT	1786	5	+	Pisum sativum	common cis-acting element in promoter and enhancer regions
GbARF2a	CAAT-box	CAAAT	1819	5	+	Pisum sativum	common cis-acting element in promoter and enhancer regions
GbARF2a	CAAT-box	CCAAT	1855	5	-	Arabidopsis thaliana	common cis-acting element in promoter and enhancer regions
GbARF2a	CAAT-box	CCAAT	1892	5	+	Arabidopsis thaliana	common cis-acting element in promoter and enhancer regions
GbARF2a	CAAT-box	CAAAT	1997	5	-	Pisum sativum	common cis-acting element in promoter and enhancer regions
GbARF2a	CAAT-box	CAAAT	2089	5	-	Pisum sativum	common cis-acting element in promoter and enhancer regions
GbARF2a	CAAT-box	CCAAT	2134	5	+	Arabidopsis thaliana	common cis-acting element in promoter and enhancer regions
GbARF2a	CAAT-box	CAAAT	2337	5	-	Pisum sativum	common cis-acting element in promoter and enhancer regions
GbARF2a	CAAT-box	CAAAT	2387	5	-	Pisum sativum	common cis-acting element in promoter and enhancer regions
GbARF2a	CAAT-box	CAAAT	2701	5	+	Pisum sativum	common cis-acting element in promoter and enhancer regions
GbARF2a	CAAT-box	CCAAT	3043	5	+	Arabidopsis thaliana	common cis-acting element in promoter and enhancer regions
GbARF2a	CAAT-box	CAAAT	3826	5	-	Pisum sativum	common cis-acting element in promoter and enhancer regions
GbARF2a	CAAT-box	CAAAT	4157	5	-	Pisum sativum	common cis-acting element in promoter and enhancer regions
GbARF2a	CAAT-box	CCAAT	4203	5	-	Arabidopsis thaliana	common cis-acting element in promoter and enhancer regions
GbARF2a	CAAT-box	CAAAT	4328	5	-	Pisum sativum	common cis-acting element in promoter and enhancer regions
GbARF2a	CAAT-box	CCAAT	4387	5	+	Arabidopsis thaliana	common cis-acting element in promoter and enhancer regions
GbARF2a	CAAT-box	CCAAT	4511	5	-	Arabidopsis thaliana	common cis-acting element in promoter and enhancer regions
GbARF2a	CAAT-box	CCAAT	4545	5	+	Arabidopsis thaliana	common cis-acting element in promoter and enhancer regions
GbARF2a	CAAT-box	CCAAT	4621	5	-	Arabidopsis thaliana	common cis-acting element in promoter and enhancer regions
GbARF2a	CAAT-box	CCAAT	4631	5	+	Arabidopsis thaliana	common cis-acting element in promoter and enhancer regions
GbARF2a	CAAT-box	CAAAT	4717	5	+	Pisum sativum	common cis-acting element in promoter and enhancer regions
GbARF2a	CAAT-box	CAAAT	4876	5	-	Pisum sativum	common cis-acting element in promoter and enhancer regions
GbARF2a	CAAT-box	CAAAT	5206	5	-	Pisum sativum	common cis-acting element in promoter and enhancer regions
GbARF2a	CAAT-box	CCAAT	5426	5	+	Arabidopsis thaliana	common cis-acting element in promoter and enhancer regions
GbARF2a	CAAT-box	CAAAT	5513	5	+	Pisum sativum	common cis-acting element in promoter and enhancer regions
GbARF2a	CAAT-box	CAAAT	5516	5	-	Pisum sativum	common cis-acting element in promoter and enhancer regions
GbARF2a	TATC-box	TATCCCA	1170	7	-	Oryza sativa	cis-acting element involved in gibberellin-responsiveness
GbARF2a	TATC-box	TATCCCA	2978	7	+	Oryza sativa	cis-acting element involved in gibberellin-responsiveness
GbARF2a	Gap-box	CAAATGAA(A/G)A	875	9.5	+	Arabidopsis thaliana	part of a light responsive element
GbARF2a	Gap-box	CAAATGAA(A/G)A	5201	9.5	-	Arabidopsis thaliana	part of a light responsive element
GbARF2a	CAT-box	GCCACT	2192	6	+	Arabidopsis thaliana	cis-acting regulatory element related to meristem expression
GbARF2a	CAT-box	GCCACT	3784	6	-	Arabidopsis thaliana	cis-acting regulatory element related to meristem expression
GbARF2a	TATA-box	ATATAT	60	6	+	Brassica napus	core promoter element around -30 of transcription start
GbARF2a	TATA-box	TATA	61	4	+	Arabidopsis thaliana	core promoter element around -30 of transcription start
GbARF2a	TATA-box	TATA	149	4	+	Arabidopsis thaliana	core promoter element around -30 of transcription start
GbARF2a	TATA-box	TATA	170	4	+	Arabidopsis thaliana	core promoter element around -30 of transcription start
GbARF2a	TATA-box	TATATTTATATTT	173	12	-	Avena sativa	core promoter element around -30 of transcription start
GbARF2a	TATA-box	ATATAA	175	6	+	Brassica oleracea	core promoter element around -30 of transcription start
GbARF2a	TATA-box	TATA	176	4	+	Arabidopsis thaliana	core promoter element around -30 of transcription start
GbARF2a	TATA-box	ATTATA	236	6	+	Brassica napus	core promoter element around -30 of transcription start
GbARF2a	TATA-box	TATAA	237	5	-	Arabidopsis thaliana	core promoter element around -30 of transcription start
GbARF2a	TATA-box	TATA	238	4	+	Arabidopsis thaliana	core promoter element around -30 of transcription start
GbARF2a	TATA-box	ATATAT	403	6	+	Brassica napus	core promoter element around -30 of transcription start
GbARF2a	TATA-box	TATATA	404	6	+	Arabidopsis thaliana	core promoter element around -30 of transcription start
GbARF2a	TATA-box	ATATAT	405	6	+	Brassica napus	core promoter element around -30 of transcription start
GbARF2a	TATA-box	TATA	406	4	+	Arabidopsis thaliana	core promoter element around -30 of transcription start
GbARF2a	TATA-box	TATAA	412	5	-	Arabidopsis thaliana	core promoter element around -30 of transcription start
GbARF2a	TATA-box	TATA	413	4	+	Arabidopsis thaliana	core promoter element around -30 of transcription start
GbARF2a	TATA-box	ATTATA	419	6	+	Brassica napus	core promoter element around -30 of transcription start
GbARF2a	TATA-box	TATAA	420	5	-	Arabidopsis thaliana	core promoter element around -30 of transcription start
GbARF2a	TATA-box	TATA	421	4	+	Arabidopsis thaliana	core promoter element around -30 of transcription start
GbARF2a	TATA-box	ATATAT	512	6	+	Brassica napus	core promoter element around -30 of transcription start
GbARF2a	TATA-box	TATATA	513	6	+	Arabidopsis thaliana	core promoter element around -30 of transcription start
GbARF2a	TATA-box	TATA	515	4	+	Arabidopsis thaliana	core promoter element around -30 of transcription start
GbARF2a	TATA-box	TATATA	555	6	+	Arabidopsis thaliana	core promoter element around -30 of transcription start
GbARF2a	TATA-box	ATATAA	556	6	+	Brassica oleracea	core promoter element around -30 of transcription start
GbARF2a	TATA-box	TATA	557	4	+	Arabidopsis thaliana	core promoter element around -30 of transcription start
GbARF2a	TATA-box	TAAAGATT	684	8	-	Arabidopsis thaliana	core promoter element around -30 of transcription start
GbARF2a	TATA-box	TATAA	732	5	-	Arabidopsis thaliana	core promoter element around -30 of transcription start
GbARF2a	TATA-box	TATA	733	4	+	Arabidopsis thaliana	core promoter element around -30 of transcription start
GbARF2a	TATA-box	ATATAA	750	6	+	Brassica oleracea	core promoter element around -30 of transcription start
GbARF2a	TATA-box	TATA	751	4	+	Arabidopsis thaliana	core promoter element around -30 of transcription start
GbARF2a	TATA-box	TATA	758	4	+	Arabidopsis thaliana	core promoter element around -30 of transcription start
GbARF2a	TATA-box	TATATA	764	6	+	Arabidopsis thaliana	core promoter element around -30 of transcription start
GbARF2a	TATA-box	TATA	766	4	+	Arabidopsis thaliana	core promoter element around -30 of transcription start
GbARF2a	TATA-box	TATA	816	4	+	Arabidopsis thaliana	core promoter element around -30 of transcription start
GbARF2a	TATA-box	TATAA	1334	5	-	Arabidopsis thaliana	core promoter element around -30 of transcription start
GbARF2a	TATA-box	TATA	1335	4	+	Arabidopsis thaliana	core promoter element around -30 of transcription start
GbARF2a	TATA-box	TATAA	1411	5	-	Arabidopsis thaliana	core promoter element around -30 of transcription start
GbARF2a	TATA-box	TATA	1412	4	+	Arabidopsis thaliana	core promoter element around -30 of transcription start
GbARF2a	TATA-box	ATTATA	1445	6	+	Brassica napus	core promoter element around -30 of transcription start
GbARF2a	TATA-box	TATAA	1446	5	-	Arabidopsis thaliana	core promoter element around -30 of transcription start
GbARF2a	TATA-box	TATA	1447	4	+	Arabidopsis thaliana	core promoter element around -30 of transcription start
GbARF2a	TATA-box	TATA	1750	4	+	Arabidopsis thaliana	core promoter element around -30 of transcription start
GbARF2a	TATA-box	TACAAAA	1752	7	+	Oryza sativa	core promoter element around -30 of transcription start
GbARF2a	TATA-box	TATA	2669	4	+	Arabidopsis thaliana	core promoter element around -30 of transcription start
GbARF2a	TATA-box	TATA	3319	4	-	Arabidopsis thaliana	core promoter element around -30 of transcription start
GbARF2a	TATA-box	TATACA	3460	6	-	Helianthus annuus	core promoter element around -30 of transcription start
GbARF2a	TATA-box	TATA	3462	4	-	Arabidopsis thaliana	core promoter element around -30 of transcription start
GbARF2a	TATA-box	TATAA	3973	5	-	Arabidopsis thaliana	core promoter element around -30 of transcription start
GbARF2a	TATA-box	TATA	3974	4	-	Arabidopsis thaliana	core promoter element around -30 of transcription start
GbARF2a	TATA-box	TATA	4787	4	-	Arabidopsis thaliana	core promoter element around -30 of transcription start
GbARF2a	TATA-box	TATA	4835	4	-	Arabidopsis thaliana	core promoter element around -30 of transcription start
GbARF2a	TATA-box	TATA	4925	4	-	Arabidopsis thaliana	core promoter element around -30 of transcription start
GbARF2a	TATA-box	TATA	5526	4	-	Arabidopsis thaliana	core promoter element around -30 of transcription start
GbARF2a	TATA-box	TATAAAT	5691	7	-	Brassica juncea	core promoter element around -30 of transcription start
GbARF2a	TATA-box	TATAAA	5692	6	-	Helianthus annuus	core promoter element around -30 of transcription start
GbARF2a	TATA-box	TATAA	5693	5	-	Arabidopsis thaliana	core promoter element around -30 of transcription start
GbARF2a	TATA-box	TATA	5694	4	-	Arabidopsis thaliana	core promoter element around -30 of transcription start
GbARF2a	A-box	CCGTCC	1148	6	-	Petroselinum crispum	cis-acting regulatory element
GbARF2a	A-box	CCGTCC	1595	6	+	Petroselinum crispum	cis-acting regulatory element
GbARF2a	TCA-element	CCATCTTTTT	1795	9	+	Nicotiana tabacum	cis-acting element involved in salicylic acid responsiveness
GbARF2a	TCA-element	CCATCTTTTT	2939	9	+	Nicotiana tabacum	cis-acting element involved in salicylic acid responsiveness
GbARF2a	TCA-element	CCATCTTTTT	3797	9	+	Nicotiana tabacum	cis-acting element involved in salicylic acid responsiveness
GbARF2a	MBS	CAACTG	3117	6	-	Arabidopsis thaliana	MYB binding site involved in drought-inducibility
GbARF2a	MBS	CAACTG	3192	6	-	Arabidopsis thaliana	MYB binding site involved in drought-inducibility
GbARF2a	MBS	CAACTG	4009	6	+	Arabidopsis thaliana	MYB binding site involved in drought-inducibility
GbARF2a	MBS	CAACTG	4024	6	-	Arabidopsis thaliana	MYB binding site involved in drought-inducibility
GbARF2a	MBS	CAACTG	4132	6	-	Arabidopsis thaliana	MYB binding site involved in drought-inducibility
GbARF2a	MBS	CAACTG	5500	6	-	Arabidopsis thaliana	MYB binding site involved in drought-inducibility
GbARF2a	MBS	CAACTG	5824	6	+	Arabidopsis thaliana	MYB binding site involved in drought-inducibility
GbARF2a	ATC-motif	AGTAATCT	3544	8	-	Spinacia oleracea	part of a conserved DNA module involved in light responsiveness
GbARF2a	G-box	CACGAC	2928	6	-	Zea mays	cis-acting regulatory element involved in light responsiveness
GbARF2a	G-box	CACGAC	3487	6	-	Zea mays	cis-acting regulatory element involved in light responsiveness
GbARF2a	G-box	TAACACGTAG	3918	9	-	Brassica oleracea	cis-acting regulatory element involved in light responsiveness
GbARF2a	G-box	TACGTG	3919	6	+	Arabidopsis thaliana	cis-acting regulatory element involved in light responsiveness
GbARF2a	G-box	CACGTG	4855	6	-	Arabidopsis thaliana	cis-acting regulatory element involved in light responsiveness
GbARF2a	G-box	CACGTC	5040	6	+	Zea mays	cis-acting regulatory element involved in light responsiveness
GbARF2a	G-box	CACGTG	5698	6	-	Arabidopsis thaliana	cis-acting regulatory element involved in light responsiveness
GbARF2a	TGACG-motif	TGACG	2832	5	-	Hordeum vulgare	cis-acting regulatory element involved in the MeJA-responsiveness
GbARF2a	TGACG-motif	TGACG	3257	5	-	Hordeum vulgare	cis-acting regulatory element involved in the MeJA-responsiveness
GbARF2a	GCN4_motif	TGAGTCA	4322	7	+	Oryza sativa	cis-regulatory element involved in endosperm expression
GbARF2a	GCN4_motif	TGAGTCA	4643	7	-	Oryza sativa	cis-regulatory element involved in endosperm expression
GbARF2a	GCN4_motif	TGAGTCA	4868	7	+	Oryza sativa	cis-regulatory element involved in endosperm expression
GbARF2a	TCCC-motif	TCTCCCT	1809	7	+	Spinacia oleracea	part of a light responsive element
GbARF2a	TCCC-motif	TCTCCCT	5120	7	+	Spinacia oleracea	part of a light responsive element
GbARF2b	LTR	CCGAAA	2050	6	-	Hordeum vulgare	cis-acting element involved in low-temperature responsiveness
GbARF2b	TC-rich repeats	ATTCTCTAAC	1044	9	-	Nicotiana tabacum	cis-acting element involved in defense and stress responsiveness
GbARF2b	CAAT-box	CAAAT	93	5	-	Pisum sativum	common cis-acting element in promoter and enhancer regions
GbARF2b	CAAT-box	CAAAT	255	5	+	Pisum sativum	common cis-acting element in promoter and enhancer regions
GbARF2b	CAAT-box	CAAAT	362	5	+	Pisum sativum	common cis-acting element in promoter and enhancer regions
GbARF2b	CAAT-box	CAAAT	401	5	+	Pisum sativum	common cis-acting element in promoter and enhancer regions
GbARF2b	CAAT-box	CCAAT	404	5	-	Arabidopsis thaliana	common cis-acting element in promoter and enhancer regions
GbARF2b	CAAT-box	CAAAT	443	5	+	Pisum sativum	common cis-acting element in promoter and enhancer regions
GbARF2b	CAAT-box	CAAAT	872	5	-	Pisum sativum	common cis-acting element in promoter and enhancer regions
GbARF2b	CAAT-box	CAAAT	938	5	-	Pisum sativum	common cis-acting element in promoter and enhancer regions
GbARF2b	CAAT-box	CAAAT	1081	5	-	Pisum sativum	common cis-acting element in promoter and enhancer regions
GbARF2b	CAAT-box	CCAAT	1151	5	-	Arabidopsis thaliana	common cis-acting element in promoter and enhancer regions
GbARF2b	CAAT-box	CAAAT	1233	5	-	Pisum sativum	common cis-acting element in promoter and enhancer regions
GbARF2b	CAAT-box	CCAAT	1406	5	-	Arabidopsis thaliana	common cis-acting element in promoter and enhancer regions
GbARF2b	CAAT-box	CAAAT	1522	5	+	Pisum sativum	common cis-acting element in promoter and enhancer regions
GbARF2b	CAAT-box	CCAAT	1651	5	+	Arabidopsis thaliana	common cis-acting element in promoter and enhancer regions
GbARF2b	CAAT-box	CCAAT	2123	5	-	Arabidopsis thaliana	common cis-acting element in promoter and enhancer regions
GbARF2b	CAAT-box	CAAAT	2261	5	-	Pisum sativum	common cis-acting element in promoter and enhancer regions
GbARF2b	CAAT-box	CAAAT	2288	5	-	Pisum sativum	common cis-acting element in promoter and enhancer regions
GbARF2b	CAAT-box	CCAAT	2391	5	+	Arabidopsis thaliana	common cis-acting element in promoter and enhancer regions
GbARF2b	CAAT-box	CCAAT	2550	5	-	Arabidopsis thaliana	common cis-acting element in promoter and enhancer regions
GbARF2b	CAAT-box	CAAAT	2608	5	+	Pisum sativum	common cis-acting element in promoter and enhancer regions
GbARF2b	CAAT-box	CAAAT	3004	5	-	Pisum sativum	common cis-acting element in promoter and enhancer regions
GbARF2b	CAAT-box	CAAAT	3335	5	-	Pisum sativum	common cis-acting element in promoter and enhancer regions
GbARF2b	CAAT-box	CCAAT	3381	5	-	Arabidopsis thaliana	common cis-acting element in promoter and enhancer regions
GbARF2b	CAAT-box	CAAAT	3565	5	+	Pisum sativum	common cis-acting element in promoter and enhancer regions
GbARF2b	CAAT-box	CCAAT	3796	5	-	Arabidopsis thaliana	common cis-acting element in promoter and enhancer regions
GbARF2b	CAAT-box	CAAAT	3892	5	+	Pisum sativum	common cis-acting element in promoter and enhancer regions
GbARF2b	CAAT-box	CAAAT	3991	5	+	Pisum sativum	common cis-acting element in promoter and enhancer regions
GbARF2b	CAAT-box	CAAAT	4027	5	+	Pisum sativum	common cis-acting element in promoter and enhancer regions
GbARF2b	CAAT-box	CAAAT	4030	5	-	Pisum sativum	common cis-acting element in promoter and enhancer regions
GbARF2b	CAAT-box	CAAAT	4155	5	+	Pisum sativum	common cis-acting element in promoter and enhancer regions
GbARF2b	CAAT-box	CAAAT	4178	5	+	Pisum sativum	common cis-acting element in promoter and enhancer regions
GbARF2b	CAAT-box	CAAAT	4343	5	+	Pisum sativum	common cis-acting element in promoter and enhancer regions
GbARF2b	CAAT-box	CAAAT	4360	5	-	Pisum sativum	common cis-acting element in promoter and enhancer regions
GbARF2b	CAAT-box	CAAAT	4472	5	-	Pisum sativum	common cis-acting element in promoter and enhancer regions
GbARF2b	CAAT-box	CAAAT	4679	5	-	Pisum sativum	common cis-acting element in promoter and enhancer regions
GbARF2b	CGTCA-motif	CGTCA	1812	5	+	Hordeum vulgare	cis-acting regulatory element involved in the MeJA-responsiveness
GbARF2b	CGTCA-motif	CGTCA	4882	5	-	Hordeum vulgare	cis-acting regulatory element involved in the MeJA-responsiveness
GbARF2b	AuxRR-core	GGTCCAT	3978	7	+	Nicotiana tabacum	cis-acting regulatory element involved in auxin responsiveness
GbARF2b	ARE	AAACCA	439	6	+	Zea mays	cis-acting regulatory element essential for the anaerobic induction
GbARF2b	ARE	AAACCA	823	6	-	Zea mays	cis-acting regulatory element essential for the anaerobic induction
GbARF2b	ARE	AAACCA	1697	6	+	Zea mays	cis-acting regulatory element essential for the anaerobic induction
GbARF2b	ARE	AAACCA	1784	6	-	Zea mays	cis-acting regulatory element essential for the anaerobic induction
GbARF2b	ARE	AAACCA	1828	6	+	Zea mays	cis-acting regulatory element essential for the anaerobic induction
GbARF6a	ARE	AAACCA	4352	6	-	Zea mays	cis-acting regulatory element essential for the anaerobic induction
GbARF6a	TATA-box	TATAA	933	5	-	Arabidopsis thaliana	core promoter element around -30 of transcription start
GbARF6a	TATA-box	TATA	934	4	+	Arabidopsis thaliana	core promoter element around -30 of transcription start
GbARF6a	TATA-box	TATAAATA	949	8	-	Daucus carota	core promoter element around -30 of transcription start
GbARF6a	TATA-box	TATAAAT	950	7	-	Brassica juncea	core promoter element around -30 of transcription start
GbARF6a	TATA-box	TATAAA	951	6	-	Helianthus annuus	core promoter element around -30 of transcription start
GbARF6a	TATA-box	TATAA	952	5	-	Arabidopsis thaliana	core promoter element around -30 of transcription start
GbARF6a	TATA-box	TATA	953	4	+	Arabidopsis thaliana	core promoter element around -30 of transcription start
GbARF6a	TATA-box	ATATAT	1061	6	+	Brassica napus	core promoter element around -30 of transcription start
GbARF6a	TATA-box	TATA	1062	4	+	Arabidopsis thaliana	core promoter element around -30 of transcription start
GbARF6a	TATA-box	TATATA	1133	6	+	Arabidopsis thaliana	core promoter element around -30 of transcription start
GbARF6a	TATA-box	ATATAT	1134	6	+	Brassica napus	core promoter element around -30 of transcription start
GbARF6a	TATA-box	TATA	1135	4	+	Arabidopsis thaliana	core promoter element around -30 of transcription start
GbARF6a	TATA-box	taTATAAAtc	1173	9	-	Arabidopsis thaliana	core promoter element around -30 of transcription start
GbARF6a	TATA-box	TATATAA	1176	7	-	Arabidopsis thaliana	core promoter element around -30 of transcription start
GbARF6a	TATA-box	TATATA	1177	6	+	Arabidopsis thaliana	core promoter element around -30 of transcription start
GbARF6a	TATA-box	TATA	1179	4	+	Arabidopsis thaliana	core promoter element around -30 of transcription start
GbARF6a	TATA-box	TACAAAA	1221	7	-	Oryza sativa	core promoter element around -30 of transcription start
GbARF6a	TATA-box	TATAA	1258	5	-	Arabidopsis thaliana	core promoter element around -30 of transcription start
GbARF6a	TATA-box	TATA	1259	4	+	Arabidopsis thaliana	core promoter element around -30 of transcription start
GbARF6a	TATA-box	TATA	1588	4	-	Arabidopsis thaliana	core promoter element around -30 of transcription start
GbARF6a	TATA-box	TACATAAA	1717	8	+	Oryza sativa	core promoter element around -30 of transcription start
GbARF6a	TATA-box	TATATTTATATTT	1833	12	+	Avena sativa	core promoter element around -30 of transcription start
GbARF6a	TATA-box	TATAAAA	1870	7	-	Pisum sativum	core promoter element around -30 of transcription start
GbARF6a	TATA-box	TATAAA	1871	6	-	Helianthus annuus	core promoter element around -30 of transcription start
GbARF6a	TATA-box	TATAA	1872	5	-	Arabidopsis thaliana	core promoter element around -30 of transcription start
GbARF6a	TATA-box	TATA	1873	4	-	Arabidopsis thaliana	core promoter element around -30 of transcription start
GbARF6a	TATA-box	TATA	2251	4	-	Arabidopsis thaliana	core promoter element around -30 of transcription start
GbARF6a	TATA-box	ATATAT	2515	6	-	Brassica napus	core promoter element around -30 of transcription start
GbARF6a	TATA-box	TATATA	2516	6	-	Arabidopsis thaliana	core promoter element around -30 of transcription start
GbARF6a	TATA-box	ATATAT	2517	6	-	Brassica napus	core promoter element around -30 of transcription start
GbARF6a	TATA-box	TATA	2518	4	-	Arabidopsis thaliana	core promoter element around -30 of transcription start
GbARF6a	GT1-motif	GGTTAA	274	6	+	Arabidopsis thaliana	light responsive element
GbARF6a	GT1-motif	GGTTAA	581	6	+	Arabidopsis thaliana	light responsive element
GbARF6a	CAT-box	GCCACT	98	6	+	Arabidopsis thaliana	cis-acting regulatory element related to meristem expression
GbARF6a	CAT-box	GCCACT	2063	6	+	Arabidopsis thaliana	cis-acting regulatory element related to meristem expression
GbARF6a	TATC-box	TATCCCA	819	7	-	Oryza sativa	cis-acting element involved in gibberellin-responsiveness
GbARF6a	AE-box	AGAAACAA	572	8	+	Arabidopsis thaliana	part of a module for light response
GbARF6a	HD-Zip 1	CAAT(A/T)ATTG	283	8	+	Arabidopsis thaliana	element involved in differentiation of the palisade mesophyll cells
GbARF6a	HD-Zip 1	CAAT(A/T)ATTG	1422	8	+	Arabidopsis thaliana	element involved in differentiation of the palisade mesophyll cells
GbARF6a	MRE	AACCTAA	1922	7	-	Petroselinum crispum	MYB binding site involved in light responsiveness
GbARF10b	G-Box	CACGTT	1325	6	-	Pisum sativum	cis-acting regulatory element involved in light responsiveness
GbARF10b	G-Box	CACGTG	1412	6	+	Pisum sativum	cis-acting regulatory element involved in light responsiveness
GbARF10b	G-Box	TCCACATGGCA	3202	10	+	Triticum aestivum	cis-acting regulatory element involved in light responsiveness
GbARF10b	I-box	TAGATAACC	3454	9	+	Pisum sativum	part of a light responsive element
GbARF10b	GATA-motif	GATAGGG	1115	7	-	Pisum sativum	part of a light responsive element
GbARF10b	ARE	AAACCA	72	6	-	Zea mays	cis-acting regulatory element essential for the anaerobic induction
GbARF10b	ARE	AAACCA	155	6	-	Zea mays	cis-acting regulatory element essential for the anaerobic induction
GbARF10b	ARE	AAACCA	692	6	+	Zea mays	cis-acting regulatory element essential for the anaerobic induction
GbARF10b	ARE	AAACCA	967	6	+	Zea mays	cis-acting regulatory element essential for the anaerobic induction
GbARF10b	ARE	AAACCA	2414	6	-	Zea mays	cis-acting regulatory element essential for the anaerobic induction
GbARF10b	ARE	AAACCA	2443	6	+	Zea mays	cis-acting regulatory element essential for the anaerobic induction
GbARF10b	ARE	AAACCA	3039	6	-	Zea mays	cis-acting regulatory element essential for the anaerobic induction
GbARF10b	ARE	AAACCA	3942	6	-	Zea mays	cis-acting regulatory element essential for the anaerobic induction
GbARF10b	CGTCA-motif	CGTCA	1101	5	-	Hordeum vulgare	cis-acting regulatory element involved in the MeJA-responsiveness
GbARF10b	CGTCA-motif	CGTCA	1104	5	+	Hordeum vulgare	cis-acting regulatory element involved in the MeJA-responsiveness
GbARF10b	CGTCA-motif	CGTCA	1264	5	+	Hordeum vulgare	cis-acting regulatory element involved in the MeJA-responsiveness
GbARF10b	CGTCA-motif	CGTCA	2559	5	+	Hordeum vulgare	cis-acting regulatory element involved in the MeJA-responsiveness
GbARF10b	AuxRR-core	GGTCCAT	910	7	-	Nicotiana tabacum	cis-acting regulatory element involved in auxin responsiveness
GbARF10b	AuxRR-core	GGTCCAT	1686	7	+	Nicotiana tabacum	cis-acting regulatory element involved in auxin responsiveness
GbARF10b	CAAT-box	CCAAT	153	5	-	Arabidopsis thaliana	common cis-acting element in promoter and enhancer regions
GbARF10b	CAAT-box	CAAAT	342	5	+	Pisum sativum	common cis-acting element in promoter and enhancer regions
GbARF10b	CAAT-box	CAAAT	351	5	+	Pisum sativum	common cis-acting element in promoter and enhancer regions
GbARF10b	CAAT-box	CAAAT	614	5	-	Pisum sativum	common cis-acting element in promoter and enhancer regions
GbARF10b	CAAT-box	CCAAT	695	5	+	Arabidopsis thaliana	common cis-acting element in promoter and enhancer regions
GbARF10b	CAAT-box	CCAAT	834	5	+	Arabidopsis thaliana	common cis-acting element in promoter and enhancer regions
GbARF10b	CAAT-box	CAAAT	888	5	-	Pisum sativum	common cis-acting element in promoter and enhancer regions
GbARF10b	CAAT-box	CAAAT	937	5	-	Pisum sativum	common cis-acting element in promoter and enhancer regions
GbARF10b	CAAT-box	CCAAT	958	5	-	Arabidopsis thaliana	common cis-acting element in promoter and enhancer regions
GbARF10b	CAAT-box	CAAAT	1243	5	+	Pisum sativum	common cis-acting element in promoter and enhancer regions
GbARF10b	CAAT-box	CAAAT	1345	5	+	Pisum sativum	common cis-acting element in promoter and enhancer regions
GbARF10b	CAAT-box	CAAAT	1568	5	+	Pisum sativum	common cis-acting element in promoter and enhancer regions
GbARF10b	CAAT-box	CCAAT	1845	5	-	Arabidopsis thaliana	common cis-acting element in promoter and enhancer regions
GbARF10b	CAAT-box	CAAAT	1935	5	-	Pisum sativum	common cis-acting element in promoter and enhancer regions
GbARF10b	CAAT-box	CAAAT	1950	5	-	Pisum sativum	common cis-acting element in promoter and enhancer regions
GbARF10b	CAAT-box	CAAAT	2088	5	+	Pisum sativum	common cis-acting element in promoter and enhancer regions
GbARF10b	CAAT-box	CAAAT	2216	5	+	Pisum sativum	common cis-acting element in promoter and enhancer regions
GbARF10b	CAAT-box	CCAAT	2271	5	+	Arabidopsis thaliana	common cis-acting element in promoter and enhancer regions
GbARF10b	CAAT-box	TGCCAAC	2399	7	+	Petunia hybrida	common cis-acting element in promoter and enhancer regions
GbARF10b	CAAT-box	CCAAT	2606	5	-	Arabidopsis thaliana	common cis-acting element in promoter and enhancer regions
GbARF10b	CAAT-box	CAAAT	2716	5	-	Pisum sativum	common cis-acting element in promoter and enhancer regions
GbARF10b	CAAT-box	CAAAT	2819	5	-	Pisum sativum	common cis-acting element in promoter and enhancer regions
GbARF10b	CAAT-box	CAAAT	3136	5	-	Pisum sativum	common cis-acting element in promoter and enhancer regions
GbARF10b	CAAT-box	CAAAT	3204	5	+	Pisum sativum	common cis-acting element in promoter and enhancer regions
GbARF10b	CAAT-box	CCAAT	3310	5	+	Arabidopsis thaliana	common cis-acting element in promoter and enhancer regions
GbARF10b	CAAT-box	CCAAT	3355	5	+	Arabidopsis thaliana	common cis-acting element in promoter and enhancer regions
GbARF10b	CAAT-box	CCAAT	3666	5	+	Arabidopsis thaliana	common cis-acting element in promoter and enhancer regions
GbARF10b	CAAT-box	CAAAT	3857	5	+	Pisum sativum	common cis-acting element in promoter and enhancer regions
GbARF10b	CAAT-box	CCAAT	3919	5	+	Arabidopsis thaliana	common cis-acting element in promoter and enhancer regions
GbARF10b	CAAT-box	CCAAT	3927	5	-	Arabidopsis thaliana	common cis-acting element in promoter and enhancer regions
GbARF10b	CAAT-box	CAAAT	3992	5	-	Pisum sativum	common cis-acting element in promoter and enhancer regions
GbARF10b	LTR	CCGAAA	2162	6	-	Hordeum vulgare	cis-acting element involved in low-temperature responsiveness
GbARF10b	LTR	CCGAAA	2440	6	+	Hordeum vulgare	cis-acting element involved in low-temperature responsiveness
GbARF10b	Box 4	ATTAAT	285	6	+	Petroselinum crispum	part of a conserved DNA module involved in light responsiveness
GbARF10b	Box 4	ATTAAT	2790	6	-	Petroselinum crispum	part of a conserved DNA module involved in light responsiveness
GbARF10b	LAMP-element	CTTTATCA	3409	8	+	Pisum sativum	part of a light responsive element
GbARF10b	ATCT-motif	AATCTAATCC	4229	9	+	Pisum sativum	part of a conserved DNA module involved in light responsiveness
GbARF10b	ABRE	ACGTG	1326	5	+	Arabidopsis thaliana	cis-acting element involved in the abscisic acid responsiveness
GbARF10b	ABRE	CACGTG	1412	6	+	Arabidopsis thaliana	cis-acting element involved in the abscisic acid responsiveness
GbARF10b	ABRE	ACGTG	1413	5	+	Arabidopsis thaliana	cis-acting element involved in the abscisic acid responsiveness
GbARF10b	ABRE	CGTACGTGCA	4071	9	-	Hordeum vulgare	cis-acting element involved in the abscisic acid responsiveness
GbARF10b	AT-rich element	ATAGAAATCAA	3796	10	+	Glycine max	binding site of AT-rich DNA binding protein (ATBP-1)
GbARF10b	P-box	CCTTTTG	2037	7	-	Oryza sativa	gibberellin-responsive element
GbARF10b	TCT-motif	TCTTAC	1269	6	-	Arabidopsis thaliana	part of a light responsive element
GbARF10b	TCT-motif	TCTTAC	3305	6	+	Arabidopsis thaliana	part of a light responsive element
GbARF10b	TGACG-motif	TGACG	1101	5	+	Hordeum vulgare	cis-acting regulatory element involved in the MeJA-responsiveness
GbARF10b	TGACG-motif	TGACG	1104	5	-	Hordeum vulgare	cis-acting regulatory element involved in the MeJA-responsiveness
GbARF10b	TGACG-motif	TGACG	1264	5	-	Hordeum vulgare	cis-acting regulatory element involved in the MeJA-responsiveness
GbARF10b	TGACG-motif	TGACG	2559	5	-	Hordeum vulgare	cis-acting regulatory element involved in the MeJA-responsiveness
GbARF10b	G-box	TAAACGTG	1323	8	+	Brassica oleracea	cis-acting regulatory element involved in light responsiveness
GbARF10b	G-box	CACGTG	1412	6	+	Arabidopsis thaliana	cis-acting regulatory element involved in light responsiveness
GbARF10b	G-box	CACGAC	1552	6	+	Zea mays	cis-acting regulatory element involved in light responsiveness
GbARF10b	G-box	TAACACGTAG	3237	9	-	Brassica oleracea	cis-acting regulatory element involved in light responsiveness
GbARF10b	TGA-element	AACGAC	2369	6	-	Brassica oleracea	auxin-responsive element
GbARF10b	TGA-element	AACGAC	3753	6	+	Brassica oleracea	auxin-responsive element
GbARF10b	MBS	CAACTG	3790	6	+	Arabidopsis thaliana	MYB binding site involved in drought-inducibility
GbARF10b	MBS	CAACTG	3828	6	+	Arabidopsis thaliana	MYB binding site involved in drought-inducibility
GbARF10b	TATA-box	TATAA	47	5	-	Arabidopsis thaliana	core promoter element around -30 of transcription start
GbARF10b	TATA-box	TATA	48	4	+	Arabidopsis thaliana	core promoter element around -30 of transcription start
GbARF10b	TATA-box	ATATAT	59	6	+	Brassica napus	core promoter element around -30 of transcription start
GbARF10b	TATA-box	TATATA	60	6	+	Arabidopsis thaliana	core promoter element around -30 of transcription start
GbARF10b	TATA-box	TATA	62	4	+	Arabidopsis thaliana	core promoter element around -30 of transcription start
GbARF10b	TATA-box	TATA	112	4	+	Arabidopsis thaliana	core promoter element around -30 of transcription start
GbARF10b	TATA-box	ccTATAAAaa	127	9	+	Arabidopsis thaliana	core promoter element around -30 of transcription start
GbARF10b	TATA-box	TATAA	145	5	-	Arabidopsis thaliana	core promoter element around -30 of transcription start
GbARF10b	TATA-box	TATA	146	4	+	Arabidopsis thaliana	core promoter element around -30 of transcription start
GbARF10b	TATA-box	TATA	334	4	+	Arabidopsis thaliana	core promoter element around -30 of transcription start
GbARF10b	TATA-box	TATA	400	4	+	Arabidopsis thaliana	core promoter element around -30 of transcription start
GbARF10b	TATA-box	TATAA	419	5	-	Arabidopsis thaliana	core promoter element around -30 of transcription start
GbARF10b	TATA-box	TATA	420	4	+	Arabidopsis thaliana	core promoter element around -30 of transcription start
GbARF10b	TATA-box	TACAAAA	422	7	+	Oryza sativa	core promoter element around -30 of transcription start
GbARF10b	TATA-box	TATATA	726	6	+	Arabidopsis thaliana	core promoter element around -30 of transcription start
GbARF10b	TATA-box	ATATAT	727	6	+	Brassica napus	core promoter element around -30 of transcription start
GbARF10b	TATA-box	TATA	728	4	+	Arabidopsis thaliana	core promoter element around -30 of transcription start
GbARF10b	TATA-box	ATTATA	1001	6	+	Brassica napus	core promoter element around -30 of transcription start
GbARF10b	TATA-box	TATAA	1002	5	-	Arabidopsis thaliana	core promoter element around -30 of transcription start
GbARF10b	TATA-box	TATA	1003	4	+	Arabidopsis thaliana	core promoter element around -30 of transcription start
GbARF10b	TATA-box	ATTATA	1045	6	+	Brassica napus	core promoter element around -30 of transcription start
GbARF10b	TATA-box	TATAA	1046	5	-	Arabidopsis thaliana	core promoter element around -30 of transcription start
GbARF10b	TATA-box	TATA	1047	4	+	Arabidopsis thaliana	core promoter element around -30 of transcription start
GbARF10b	TATA-box	TATAA	1372	5	-	Arabidopsis thaliana	core promoter element around -30 of transcription start
GbARF10b	TATA-box	TATA	1373	4	+	Arabidopsis thaliana	core promoter element around -30 of transcription start
GbARF10b	TATA-box	ATATAA	1579	6	+	Brassica oleracea	core promoter element around -30 of transcription start
GbARF10b	TATA-box	TATA	1580	4	+	Arabidopsis thaliana	core promoter element around -30 of transcription start
GbARF10b	TATA-box	ATATAT	2536	6	-	Brassica napus	core promoter element around -30 of transcription start
GbARF10b	TATA-box	TATATA	2537	6	-	Arabidopsis thaliana	core promoter element around -30 of transcription start
GbARF10b	TATA-box	TATA	2539	4	-	Arabidopsis thaliana	core promoter element around -30 of transcription start
GbARF10b	TATA-box	TACAAAA	3142	7	+	Oryza sativa	core promoter element around -30 of transcription start
GbARF10b	TATA-box	TATA	4087	4	-	Arabidopsis thaliana	core promoter element around -30 of transcription start
GbARF10b	CAT-box	GCCACT	2643	6	+	Arabidopsis thaliana	cis-acting regulatory element related to meristem expression
GbARF10b	GT1-motif	GGTTAA	985	6	+	Arabidopsis thaliana	light responsive element
GbARF10b	GT1-motif	GGTTAA	1029	6	+	Arabidopsis thaliana	light responsive element
GbARF10b	GT1-motif	GGTTAA	1331	6	+	Arabidopsis thaliana	light responsive element
GbARF10b	GT1-motif	GGTTAAT	2181	7	-	Avena sativa	light responsive element
GbARF10b	GT1-motif	GGTTAA	2182	6	-	Arabidopsis thaliana	light responsive element
GbARF10b	GT1-motif	GGTTAA	2762	6	+	Arabidopsis thaliana	light responsive element
GbARF10b	SARE	TTCGACCATCTT	4039	11	-	Nicotiana tabacum	cis-acting element involved in salicylic acid responsiveness
GbARF19a	Box 4	ATTAAT	623	6	+	Petroselinum crispum	part of a conserved DNA module involved in light responsiveness
GbARF19a	Box 4	ATTAAT	3435	6	-	Petroselinum crispum	part of a conserved DNA module involved in light responsiveness
GbARF19a	Box 4	ATTAAT	4527	6	-	Petroselinum crispum	part of a conserved DNA module involved in light responsiveness
GbARF19a	CAG-motif	GAAAGGCAGAC	3189	10	+	Arabidopsis thaliana	part of a light response element
GbARF19a	ABRE	ACGTG	1475	5	-	Arabidopsis thaliana	cis-acting element involved in the abscisic acid responsiveness
GbARF19a	ABRE	ACGTG	2831	5	+	Arabidopsis thaliana	cis-acting element involved in the abscisic acid responsiveness
GbARF19a	Myb-binding site	CAACAG	3534	6	+	Nicotiana tabacum
GbARF19a	ARE	AAACCA	63	6	-	Zea mays	cis-acting regulatory element essential for the anaerobic induction
GbARF19a	ARE	AAACCA	842	6	-	Zea mays	cis-acting regulatory element essential for the anaerobic induction
GbARF19a	ARE	AAACCA	1189	6	-	Zea mays	cis-acting regulatory element essential for the anaerobic induction
GbARF19a	ARE	AAACCA	1492	6	-	Zea mays	cis-acting regulatory element essential for the anaerobic induction
GbARF19a	ARE	AAACCA	2927	6	+	Zea mays	cis-acting regulatory element essential for the anaerobic induction
GbARF19a	ARE	AAACCA	3392	6	-	Zea mays	cis-acting regulatory element essential for the anaerobic induction
GbARF19a	ARE	AAACCA	3996	6	+	Zea mays	cis-acting regulatory element essential for the anaerobic induction
GbARF19a	ARE	AAACCA	4587	6	-	Zea mays	cis-acting regulatory element essential for the anaerobic induction
GbARF19a	ARE	AAACCA	4758	6	-	Zea mays	cis-acting regulatory element essential for the anaerobic induction
GbARF19a	CGTCA-motif	CGTCA	1601	5	-	Hordeum vulgare	cis-acting regulatory element involved in the MeJA-responsiveness
GbARF19a	AuxRR-core	GGTCCAT	735	7	+	Nicotiana tabacum	cis-acting regulatory element involved in auxin responsiveness
GbARF19a	GATA-motif	GATAGGA	1923	7	-	Arabidopsis thaliana	part of a light responsive element
GbARF19a	RY-element	CATGCATG	5345	8	-	Helianthus annuus	cis-acting regulatory element involved in seed-specific regulation
GbARF19a	CAAT-box	CCAAT	157	5	-	Arabidopsis thaliana	common cis-acting element in promoter and enhancer regions
GbARF19a	CAAT-box	CCAAT	192	5	-	Arabidopsis thaliana	common cis-acting element in promoter and enhancer regions
GbARF19a	CAAT-box	CAAAT	206	5	+	Pisum sativum	common cis-acting element in promoter and enhancer regions
GbARF19a	CAAT-box	CAAAT	434	5	+	Pisum sativum	common cis-acting element in promoter and enhancer regions
GbARF19a	CAAT-box	CAAAT	443	5	+	Pisum sativum	common cis-acting element in promoter and enhancer regions
GbARF19a	CAAT-box	CCAAT	474	5	-	Arabidopsis thaliana	common cis-acting element in promoter and enhancer regions
GbARF19a	CAAT-box	CAAAT	548	5	+	Pisum sativum	common cis-acting element in promoter and enhancer regions
GbARF19a	CAAT-box	CAAAT	1089	5	+	Pisum sativum	common cis-acting element in promoter and enhancer regions
GbARF19a	CAAT-box	CAAAT	1214	5	-	Pisum sativum	common cis-acting element in promoter and enhancer regions
GbARF19a	CAAT-box	CAAAT	1387	5	+	Pisum sativum	common cis-acting element in promoter and enhancer regions
GbARF19a	CAAT-box	CAAAT	1446	5	-	Pisum sativum	common cis-acting element in promoter and enhancer regions
GbARF19a	CAAT-box	CCAAT	1455	5	-	Arabidopsis thaliana	common cis-acting element in promoter and enhancer regions
GbARF19a	CAAT-box	CCAAT	1502	5	+	Arabidopsis thaliana	common cis-acting element in promoter and enhancer regions
GbARF19a	CAAT-box	CAAAT	1529	5	+	Pisum sativum	common cis-acting element in promoter and enhancer regions
GbARF19a	CAAT-box	CAAAT	1779	5	+	Pisum sativum	common cis-acting element in promoter and enhancer regions
GbARF19a	CAAT-box	CAAAT	1787	5	-	Pisum sativum	common cis-acting element in promoter and enhancer regions
GbARF19a	CAAT-box	CCAAT	1798	5	-	Arabidopsis thaliana	common cis-acting element in promoter and enhancer regions
GbARF19a	CAAT-box	CAAAT	1806	5	-	Pisum sativum	common cis-acting element in promoter and enhancer regions
GbARF19a	CAAT-box	CAAAT	1918	5	+	Pisum sativum	common cis-acting element in promoter and enhancer regions
GbARF19a	CAAT-box	CAAAT	1949	5	+	Pisum sativum	common cis-acting element in promoter and enhancer regions
GbARF19a	CAAT-box	CCAAT	2037	5	-	Arabidopsis thaliana	common cis-acting element in promoter and enhancer regions
GbARF19a	CAAT-box	CAAAT	2388	5	-	Pisum sativum	common cis-acting element in promoter and enhancer regions
GbARF19a	CAAT-box	TGCAAATCT	2663	9	-	Brassica juncea	common cis-acting element in promoter and enhancer regions
GbARF19a	CAAT-box	CAAAT	2665	5	-	Pisum sativum	common cis-acting element in promoter and enhancer regions
GbARF19a	CAAT-box	CAAAT	2747	5	-	Pisum sativum	common cis-acting element in promoter and enhancer regions
GbARF19a	CAAT-box	CAAAT	2836	5	+	Pisum sativum	common cis-acting element in promoter and enhancer regions
GbARF19a	CAAT-box	CCAAT	2892	5	-	Arabidopsis thaliana	common cis-acting element in promoter and enhancer regions
GbARF19a	CAAT-box	TGCCAAC	3033	7	-	Petunia hybrida	common cis-acting element in promoter and enhancer regions
GbARF19a	CAAT-box	CAAAT	3136	5	+	Pisum sativum	common cis-acting element in promoter and enhancer regions
GbARF19a	CAAT-box	CAAAT	3210	5	-	Pisum sativum	common cis-acting element in promoter and enhancer regions
GbARF19a	CAAT-box	CAAAT	3246	5	-	Pisum sativum	common cis-acting element in promoter and enhancer regions
GbARF19a	CAAT-box	CAAAT	3310	5	+	Pisum sativum	common cis-acting element in promoter and enhancer regions
GbARF19a	CAAT-box	CCAAT	3390	5	-	Arabidopsis thaliana	common cis-acting element in promoter and enhancer regions
GbARF19a	CAAT-box	CAAAT	3555	5	+	Pisum sativum	common cis-acting element in promoter and enhancer regions
GbARF19a	CAAT-box	CAAAT	4038	5	+	Pisum sativum	common cis-acting element in promoter and enhancer regions
GbARF19a	CAAT-box	CAAAT	4636	5	+	Pisum sativum	common cis-acting element in promoter and enhancer regions
GbARF19a	CAAT-box	CAAAT	4968	5	+	Pisum sativum	common cis-acting element in promoter and enhancer regions
GbARF19a	CAAT-box	CCAAT	5054	5	-	Arabidopsis thaliana	common cis-acting element in promoter and enhancer regions
GbARF19a	CAAT-box	TGCCAAC	5254	7	-	Petunia hybrida	common cis-acting element in promoter and enhancer regions
GbARF19a	CAAT-box	CCAAT	5373	5	+	Arabidopsis thaliana	common cis-acting element in promoter and enhancer regions
GbARF19a	CAT-box	GCCACT	499	6	+	Arabidopsis thaliana	cis-acting regulatory element related to meristem expression
GbARF19a	CAT-box	GCCACT	1081	6	+	Arabidopsis thaliana	cis-acting regulatory element related to meristem expression
GbARF19a	CAT-box	GCCACT	1334	6	+	Arabidopsis thaliana	cis-acting regulatory element related to meristem expression
GbARF19a	CAT-box	GCCACT	3821	6	+	Arabidopsis thaliana	cis-acting regulatory element related to meristem expression
GbARF19a	CAT-box	GCCACT	3926	6	+	Arabidopsis thaliana	cis-acting regulatory element related to meristem expression
GbARF19a	TATC-box	TATCCCA	4631	7	+	Oryza sativa	cis-acting element involved in gibberellin-responsiveness
GbARF19a	Gap-box	CAAATGAA(A/G)A	3241	9.5	-	Arabidopsis thaliana	part of a light responsive element
GbARF19a	GT1-motif	GGTTAA	1832	6	+	Arabidopsis thaliana	light responsive element
GbARF19a	GT1-motif	GGTTAAT	4700	7	+	Avena sativa	light responsive element
GbARF19a	TATA-box	TACAAAA	67	7	-	Oryza sativa	core promoter element around -30 of transcription start
GbARF19a	TATA-box	TATAAAA	109	7	-	Pisum sativum	core promoter element around -30 of transcription start
GbARF19a	TATA-box	TATAAA	110	6	-	Helianthus annuus	core promoter element around -30 of transcription start
GbARF19a	TATA-box	TATAA	111	5	-	Arabidopsis thaliana	core promoter element around -30 of transcription start
GbARF19a	TATA-box	TATA	112	4	+	Arabidopsis thaliana	core promoter element around -30 of transcription start
GbARF19a	TATA-box	TACAAAA	541	7	+	Oryza sativa	core promoter element around -30 of transcription start
GbARF19a	TATA-box	ATTATA	563	6	+	Brassica napus	core promoter element around -30 of transcription start
GbARF19a	TATA-box	TATAA	564	5	-	Arabidopsis thaliana	core promoter element around -30 of transcription start
GbARF19a	TATA-box	TATA	565	4	+	Arabidopsis thaliana	core promoter element around -30 of transcription start
GbARF19a	TATA-box	TATA	864	4	+	Arabidopsis thaliana	core promoter element around -30 of transcription start
GbARF19a	TATA-box	taTATAAAtc	1028	10	-	Arabidopsis thaliana	core promoter element around -30 of transcription start
GbARF19a	TATA-box	TATAAAT	1029	7	-	Brassica juncea	core promoter element around -30 of transcription start
GbARF19a	TATA-box	TATAAA	1030	6	-	Helianthus annuus	core promoter element around -30 of transcription start
GbARF19a	TATA-box	TATATAA	1031	7	-	Arabidopsis thaliana	core promoter element around -30 of transcription start
GbARF19a	TATA-box	TATATA	1032	6	+	Arabidopsis thaliana	core promoter element around -30 of transcription start
GbARF19a	TATA-box	TATA	1034	4	+	Arabidopsis thaliana	core promoter element around -30 of transcription start
GbARF19a	TATA-box	TATACA	1138	6	-	Helianthus annuus	core promoter element around -30 of transcription start
GbARF19a	TATA-box	TATA	1140	4	+	Arabidopsis thaliana	core promoter element around -30 of transcription start
GbARF19a	TATA-box	TATA	1145	4	+	Arabidopsis thaliana	core promoter element around -30 of transcription start
GbARF19a	TATA-box	TATACA	1197	6	-	Helianthus annuus	core promoter element around -30 of transcription start
GbARF19a	TATA-box	TATA	1199	4	+	Arabidopsis thaliana	core promoter element around -30 of transcription start
GbARF19a	TATA-box	TATAAAA	1254	7	-	Pisum sativum	core promoter element around -30 of transcription start
GbARF19a	TATA-box	TATAAA	1255	6	-	Helianthus annuus	core promoter element around -30 of transcription start
GbARF19a	TATA-box	TATAA	1256	5	-	Arabidopsis thaliana	core promoter element around -30 of transcription start
GbARF19a	TATA-box	TATATTTATATTT	1257	12	+	Avena sativa	core promoter element around -30 of transcription start
GbARF19a	TATA-box	TATAAATA	1259	8	-	Daucus carota	core promoter element around -30 of transcription start
GbARF19a	TATA-box	TATAAAT	1260	7	-	Brassica juncea	core promoter element around -30 of transcription start
GbARF19a	TATA-box	TATAAA	1261	6	-	Helianthus annuus	core promoter element around -30 of transcription start
GbARF19a	TATA-box	TATAA	1262	5	-	Arabidopsis thaliana	core promoter element around -30 of transcription start
GbARF19a	TATA-box	TATA	1263	4	+	Arabidopsis thaliana	core promoter element around -30 of transcription start
GbARF19a	TATA-box	TATA	1572	4	+	Arabidopsis thaliana	core promoter element around -30 of transcription start
GbARF19a	TATA-box	ATTATA	1626	6	+	Brassica napus	core promoter element around -30 of transcription start
GbARF19a	TATA-box	TATAA	1627	5	-	Arabidopsis thaliana	core promoter element around -30 of transcription start
GbARF19a	TATA-box	TATA	1628	4	+	Arabidopsis thaliana	core promoter element around -30 of transcription start
GbARF19a	TATA-box	TACAAAA	1630	7	+	Oryza sativa	core promoter element around -30 of transcription start
GbARF19a	TATA-box	TATAAAA	1868	7	-	Pisum sativum	core promoter element around -30 of transcription start
GbARF19a	TATA-box	TATAAA	1869	6	-	Helianthus annuus	core promoter element around -30 of transcription start
GbARF19a	TATA-box	TATAA	1870	5	-	Arabidopsis thaliana	core promoter element around -30 of transcription start
GbARF19a	TATA-box	TATA	1871	4	+	Arabidopsis thaliana	core promoter element around -30 of transcription start
GbARF19a	TATA-box	TATACA	1986	6	-	Helianthus annuus	core promoter element around -30 of transcription start
GbARF19a	TATA-box	TATA	1988	4	+	Arabidopsis thaliana	core promoter element around -30 of transcription start
GbARF19a	TATA-box	TATA	2034	4	+	Arabidopsis thaliana	core promoter element around -30 of transcription start
GbARF19a	TATA-box	TATAAA	2790	6	-	Helianthus annuus	core promoter element around -30 of transcription start
GbARF19a	TATA-box	TATAA	2791	5	-	Arabidopsis thaliana	core promoter element around -30 of transcription start
GbARF19a	TATA-box	TATA	2792	4	-	Arabidopsis thaliana	core promoter element around -30 of transcription start
GbARF19a	TATA-box	TATA	2825	4	-	Arabidopsis thaliana	core promoter element around -30 of transcription start
GbARF19a	TATA-box	ATTATA	3011	6	+	Brassica napus	core promoter element around -30 of transcription start
GbARF19a	TATA-box	TATAA	3012	5	-	Arabidopsis thaliana	core promoter element around -30 of transcription start
GbARF19a	TATA-box	TATA	3013	4	-	Arabidopsis thaliana	core promoter element around -30 of transcription start
GbARF19a	TATA-box	TATA	3087	4	-	Arabidopsis thaliana	core promoter element around -30 of transcription start
GbARF19a	TATA-box	TATAA	5117	5	-	Arabidopsis thaliana	core promoter element around -30 of transcription start
GbARF19a	TATA-box	TATA	5118	4	-	Arabidopsis thaliana	core promoter element around -30 of transcription start
GbARF19a	TATA-box	TATA	5128	4	-	Arabidopsis thaliana	core promoter element around -30 of transcription start
GbARF19a	TATA-box	TATA	5156	4	-	Arabidopsis thaliana	core promoter element around -30 of transcription start
GbARF19a	TATA-box	ccTATAAAaa	5170	9	+	Arabidopsis thaliana	core promoter element around -30 of transcription start
GbARF19a	TATA-box	TATA	5172	4	-	Arabidopsis thaliana	core promoter element around -30 of transcription start
GbARF19a	TATA-box	TATA	5384	4	-	Arabidopsis thaliana	core promoter element around -30 of transcription start
GbARF19a	TCA-element	TCAGAAGAGG	727	9	+	Brassica oleracea	cis-acting element involved in salicylic acid responsiveness
GbARF19a	GA-motif	ATAGATAA	1554	8	-	Arabidopsis thaliana	part of a light responsive element
GbARF19a	AE-box	AGAAACTT	3025	8	-	Arabidopsis thaliana	part of a module for light response
GbARF19a	AE-box	AGAAACAA	3305	8	+	Arabidopsis thaliana	part of a module for light response
GbARF19a	AE-box	AGAAACAA	4228	8	+	Arabidopsis thaliana	part of a module for light response
GbARF19a	GARE-motif	TCTGTTG	2521	7	-	Brassica oleracea	gibberellin-responsive element
GbARF19a	GARE-motif	TCTGTTG	3030	7	+	Brassica oleracea	gibberellin-responsive element
GbARF19a	GARE-motif	TCTGTTG	3534	7	-	Brassica oleracea	gibberellin-responsive element
GbARF19a	P-box	CCTTTTG	240	7	+	Oryza sativa	gibberellin-responsive element
GbARF19a	P-box	CCTTTTG	4402	7	+	Oryza sativa	gibberellin-responsive element
GbARF19a	CCAAT-box	CAACGG	4876	6	+	Hordeum vulgare	MYBHv1 binding site
GbARF19a	TGACG-motif	TGACG	1601	5	+	Hordeum vulgare	cis-acting regulatory element involved in the MeJA-responsiveness
GbARF19a	ACA-motif	AATTACAGCCATT	164	12	+	Pisum sativum	part of gapA in (gapA-CMA1) involved with light responsiveness
GbARF19a	G-box	TACGTG	1475	6	-	Arabidopsis thaliana	cis-acting regulatory element involved in light responsiveness
GbARF19a	G-box	CACGTC	2830	6	-	Zea mays	cis-acting regulatory element involved in light responsiveness
GbARF19a	G-box	CACGAC	3280	6	+	Zea mays	cis-acting regulatory element involved in light responsiveness
GbARF19a	MBS	CAACTG	616	6	+	Arabidopsis thaliana	MYB binding site involved in drought-inducibility
GbARF19a	MBS	CAACTG	3442	6	+	Arabidopsis thaliana	MYB binding site involved in drought-inducibility
GbARF19a	MBS	CAACTG	3807	6	-	Arabidopsis thaliana	MYB binding site involved in drought-inducibility
GbARF19a	MBS	CAACTG	3918	6	-	Arabidopsis thaliana	MYB binding site involved in drought-inducibility
GbARF19a	MBS	CAACTG	4011	6	+	Arabidopsis thaliana	MYB binding site involved in drought-inducibility
GbARF19a	MBS	CAACTG	4266	6	+	Arabidopsis thaliana	MYB binding site involved in drought-inducibility
GbARF19a	MBS	CAACTG	4290	6	-	Arabidopsis thaliana	MYB binding site involved in drought-inducibility
GbARF19a	MBS	CAACTG	4308	6	-	Arabidopsis thaliana	MYB binding site involved in drought-inducibility
GbARF2c	TCT-motif	TCTTAC	2458	6	-	Arabidopsis thaliana	part of a light responsive element
GbARF2c	TCT-motif	TCTTAC	2465	6	+	Arabidopsis thaliana	part of a light responsive element
GbARF2c	TCT-motif	TCTTAC	3250	6	-	Arabidopsis thaliana	part of a light responsive element
GbARF2c	GARE-motif	TCTGTTG	1548	7	+	Brassica oleracea	gibberellin-responsive element
GbARF2c	GARE-motif	TCTGTTG	3930	7	-	Brassica oleracea	gibberellin-responsive element
GbARF2c	P-box	TTCCAACAAACCCC	908	13	+	Petroselinum crispum	gibberellin-responsive element and part of a light responsive element
GbARF2c	chs-CMA2a	TCACTTGA	3557	8	-	Petroselinum crispum	part of a light responsive element
GbARF2c	chs-CMA2a	TCACTTGA	4010	8	+	Petroselinum crispum	part of a light responsive element
GbARF2c	CCAAT-box	CAACGG	3162	6	-	Hordeum vulgare	MYBHv1 binding site
GbARF2c	TCCC-motif	TCTCCCT	3388	7	-	Spinacia oleracea	part of a light responsive element
GbARF2c	TCCC-motif	TCTCCCT	3945	7	+	Spinacia oleracea	part of a light responsive element
GbARF2c	GCN4_motif	TGAGTCA	2548	7	+	Oryza sativa	cis-regulatory element involved in endosperm expression
GbARF2c	G-box	CACGTC	1733	6	-	Zea mays	cis-acting regulatory element involved in light responsiveness
GbARF2c	G-box	CACGAC	2305	6	-	Zea mays	cis-acting regulatory element involved in light responsiveness
GbARF2c	TGACG-motif	TGACG	1248	5	-	Hordeum vulgare	cis-acting regulatory element involved in the MeJA-responsiveness
GbARF2c	TGACG-motif	TGACG	1842	5	+	Hordeum vulgare	cis-acting regulatory element involved in the MeJA-responsiveness
GbARF2c	TGACG-motif	TGACG	2782	5	-	Hordeum vulgare	cis-acting regulatory element involved in the MeJA-responsiveness
GbARF2c	MBS	CAACTG	739	6	+	Arabidopsis thaliana	MYB binding site involved in drought-inducibility
GbARF2c	MBS	CAACTG	2950	6	-	Arabidopsis thaliana	MYB binding site involved in drought-inducibility
GbARF2c	TGA-element	AACGAC	1275	6	+	Brassica oleracea	auxin-responsive element
GbARF2c	ATC-motif	AGTAATCT	2362	8	-	Spinacia oleracea	part of a conserved DNA module involved in light responsiveness
GbARF2c	ATC-motif	AGTAATCT	2940	8	+	Spinacia oleracea	part of a conserved DNA module involved in light responsiveness
GbARF2c	TATA-box	ATATAA	420	6	+	Brassica oleracea	core promoter element around -30 of transcription start
GbARF2c	TATA-box	TATA	421	4	+	Arabidopsis thaliana	core promoter element around -30 of transcription start
GbARF2c	TATA-box	TACAAAA	772	7	+	Oryza sativa	core promoter element around -30 of transcription start
GbARF2c	TATA-box	TACAAAA	870	7	+	Oryza sativa	core promoter element around -30 of transcription start
GbARF2c	TATA-box	TATAAA	977	6	-	Helianthus annuus	core promoter element around -30 of transcription start
GbARF2c	TATA-box	TATAA	978	5	-	Arabidopsis thaliana	core promoter element around -30 of transcription start
GbARF2c	TATA-box	TATA	979	4	+	Arabidopsis thaliana	core promoter element around -30 of transcription start
GbARF2c	TATA-box	TATAA	1282	5	-	Arabidopsis thaliana	core promoter element around -30 of transcription start
GbARF2c	TATA-box	TATA	1283	4	+	Arabidopsis thaliana	core promoter element around -30 of transcription start
GbARF2c	TATA-box	TATA	1887	4	+	Arabidopsis thaliana	core promoter element around -30 of transcription start
GbARF2c	TATA-box	TATA	2137	4	+	Arabidopsis thaliana	core promoter element around -30 of transcription start
GbARF2c	TATA-box	TACAAAA	2669	7	-	Oryza sativa	core promoter element around -30 of transcription start
GbARF2c	TATA-box	TATAA	2791	5	-	Arabidopsis thaliana	core promoter element around -30 of transcription start
GbARF2c	TATA-box	TATA	2792	4	-	Arabidopsis thaliana	core promoter element around -30 of transcription start
GbARF2c	TATA-box	ATATAT	2921	6	-	Brassica napus	core promoter element around -30 of transcription start
GbARF2c	TATA-box	TATA	2922	4	-	Arabidopsis thaliana	core promoter element around -30 of transcription start
GbARF2c	TATA-box	TAAAGATT	3739	8	-	Arabidopsis thaliana	core promoter element around -30 of transcription start
GbARF2c	GT1-motif	GGTTAAT	1454	7	-	Avena sativa	light responsive element
GbARF2c	GT1-motif	GGTTAA	1455	6	-	Arabidopsis thaliana	light responsive element
GbARF2c	TCA-element	TCAGAAGAGG	1517	9	-	Brassica oleracea	cis-acting element involved in salicylic acid responsiveness
GbARF2c	TCA-element	CCATCTTTTT	1859	9	-	Nicotiana tabacum	cis-acting element involved in salicylic acid responsiveness
GbARF2c	TCA-element	CCATCTTTTT	2707	9	+	Nicotiana tabacum	cis-acting element involved in salicylic acid responsiveness
GbARF2c	A-box	CCGTCC	1001	6	-	Petroselinum crispum	cis-acting regulatory element
GbARF2c	AE-box	AGAAACAA	3186	8	+	Arabidopsis thaliana	part of a module for light response
GbARF2c	GC-motif	CCCCCG	2695	6	-	Zea mays	enhancer-like element involved in anoxic specific inducibility
GbARF2c	GATA-motif	AAGATAAGATT	2967	10	+	Arabidopsis thaliana	part of a light responsive element
GbARF2c	I-box	AAGATAAGGCT	928	10	-	Gossypium hirsutum	part of a light responsive element
GbARF2c	ARE	AAACCA	1481	6	-	Zea mays	cis-acting regulatory element essential for the anaerobic induction
GbARF2c	ARE	AAACCA	1790	6	-	Zea mays	cis-acting regulatory element essential for the anaerobic induction
GbARF2c	ARE	AAACCA	1802	6	-	Zea mays	cis-acting regulatory element essential for the anaerobic induction
GbARF2c	ARE	AAACCA	2249	6	+	Zea mays	cis-acting regulatory element essential for the anaerobic induction
GbARF2c	O2-site	GTTGACGTGA	631	9	+	Zea mays	cis-acting regulatory element involved in zein metabolism regulation
GbARF2c	O2-site	GATGATGTGG	3356	9	+	Zea mays	cis-acting regulatory element involved in zein metabolism regulation
GbARF2c	CGTCA-motif	CGTCA	1248	5	+	Hordeum vulgare	cis-acting regulatory element involved in the MeJA-responsiveness
GbARF2c	CGTCA-motif	CGTCA	1842	5	-	Hordeum vulgare	cis-acting regulatory element involved in the MeJA-responsiveness
GbARF2c	CGTCA-motif	CGTCA	2782	5	+	Hordeum vulgare	cis-acting regulatory element involved in the MeJA-responsiveness
GbARF2c	CAAT-box	CAAAT	228	5	-	Pisum sativum	common cis-acting element in promoter and enhancer regions
GbARF2c	CAAT-box	CAAAT	301	5	+	Pisum sativum	common cis-acting element in promoter and enhancer regions
GbARF2c	CAAT-box	CAACCAACTCC	306	11	+	Arabidopsis thaliana	common cis-acting element in promoter and enhancer regions
GbARF2c	CAAT-box	CAAAT	319	5	+	Pisum sativum	common cis-acting element in promoter and enhancer regions
GbARF2c	CAAT-box	TGCCAAC	395	7	-	Petunia hybrida	common cis-acting element in promoter and enhancer regions
GbARF2c	CAAT-box	CCAAT	968	5	+	Arabidopsis thaliana	common cis-acting element in promoter and enhancer regions
GbARF2c	CAAT-box	CAAAT	1066	5	-	Pisum sativum	common cis-acting element in promoter and enhancer regions
GbARF2c	CAAT-box	CAAAT	1197	5	+	Pisum sativum	common cis-acting element in promoter and enhancer regions
GbARF2c	CAAT-box	CAAAT	1357	5	+	Pisum sativum	common cis-acting element in promoter and enhancer regions
GbARF2c	CAAT-box	CAAAT	1611	5	-	Pisum sativum	common cis-acting element in promoter and enhancer regions
GbARF2c	CAAT-box	CAAAT	1837	5	-	Pisum sativum	common cis-acting element in promoter and enhancer regions
GbARF2c	CAAT-box	CCAAT	1865	5	-	Arabidopsis thaliana	common cis-acting element in promoter and enhancer regions
GbARF2c	CAAT-box	TGCCAAC	1929	7	-	Petunia hybrida	common cis-acting element in promoter and enhancer regions
GbARF2c	CAAT-box	CAAAT	2125	5	+	Pisum sativum	common cis-acting element in promoter and enhancer regions
GbARF2c	CAAT-box	CCAAT	2190	5	-	Arabidopsis thaliana	common cis-acting element in promoter and enhancer regions
GbARF2c	CAAT-box	CAAAT	2317	5	-	Pisum sativum	common cis-acting element in promoter and enhancer regions
GbARF2c	CAAT-box	CAAAT	2975	5	-	Pisum sativum	common cis-acting element in promoter and enhancer regions
GbARF2c	CAAT-box	CAAAT	3146	5	-	Pisum sativum	common cis-acting element in promoter and enhancer regions
GbARF2c	CAAT-box	CCAAT	3177	5	+	Arabidopsis thaliana	common cis-acting element in promoter and enhancer regions
GbARF2c	CAAT-box	CAAAT	3205	5	+	Pisum sativum	common cis-acting element in promoter and enhancer regions
GbARF2c	CAAT-box	CAAAT	3371	5	+	Pisum sativum	common cis-acting element in promoter and enhancer regions
GbARF2c	CAAT-box	CCAAT	3436	5	-	Arabidopsis thaliana	common cis-acting element in promoter and enhancer regions
GbARF2c	CAAT-box	CAAAT	3466	5	+	Pisum sativum	common cis-acting element in promoter and enhancer regions
GbARF2c	CAAT-box	CAAAT	3605	5	-	Pisum sativum	common cis-acting element in promoter and enhancer regions
GbARF2c	CAAT-box	CAAAT	3718	5	-	Pisum sativum	common cis-acting element in promoter and enhancer regions
GbARF2c	CAAT-box	CAAAT	3995	5	+	Pisum sativum	common cis-acting element in promoter and enhancer regions
GbARF2c	CAAT-box	CAAAT	4001	5	-	Pisum sativum	common cis-acting element in promoter and enhancer regions
GbARF2c	CAAT-box	CAAAT	4070	5	-	Pisum sativum	common cis-acting element in promoter and enhancer regions
GbARF2c	CAAT-box	CCAAT	4112	5	+	Arabidopsis thaliana	common cis-acting element in promoter and enhancer regions
GbARF2c	CAAT-box	CCCAATTT	4117	8	+	Arabidopsis thaliana	common cis-acting element in promoter and enhancer regions
GbARF2c	CAAT-box	CCAAT	4118	5	+	Arabidopsis thaliana	common cis-acting element in promoter and enhancer regions
GbARF2c	CAAT-box	CAAAT	4121	5	-	Pisum sativum	common cis-acting element in promoter and enhancer regions
GbARF2c	CAAT-box	CAAAT	4319	5	-	Pisum sativum	common cis-acting element in promoter and enhancer regions
GbARF2c	CAAT-box	CAAAT	4341	5	-	Pisum sativum	common cis-acting element in promoter and enhancer regions
GbARF2c	CAAT-box	TGCCAAC	4399	7	-	Petunia hybrida	common cis-acting element in promoter and enhancer regions
GbARF2c	circadian	CAAAGATATC	1951	9	-	Lycopersicon esculentum	cis-acting regulatory element involved in circadian control
GbARF2c	ATCT-motif	AATCTAATCC	4165	9	+	Pisum sativum	part of a conserved DNA module involved in light responsiveness
GbARF2c	MRE	AACCTAA	131	7	+	Petroselinum crispum	MYB binding site involved in light responsiveness
GbARF2c	MRE	AACCTAA	670	7	-	Petroselinum crispum	MYB binding site involved in light responsiveness
GbARF2c	ABRE	ACGTG	1734	5	+	Arabidopsis thaliana	cis-acting element involved in the abscisic acid responsiveness
GbARF2c	ABRE	TACGGTC	2864	7	+	Arabidopsis thaliana	cis-acting element involved in the abscisic acid responsiveness
GbARF2c	Sp1	GGGCGG	2425	6	-	Oryza sativa	light responsive element
GbARF19b	GARE-motif	TCTGTTG	2386	7	-	Brassica oleracea	gibberellin-responsive element
GbARF19b	GARE-motif	TCTGTTG	3348	7	+	Brassica oleracea	gibberellin-responsive element
GbARF19b	GARE-motif	TCTGTTG	3987	7	-	Brassica oleracea	gibberellin-responsive element
GbARF19b	GARE-motif	TCTGTTG	4866	7	+	Brassica oleracea	gibberellin-responsive element
GbARF19b	CCAAT-box	CAACGG	3741	6	+	Hordeum vulgare	MYBHv1 binding site
GbARF19b	CCAAT-box	CAACGG	5060	6	-	Hordeum vulgare	MYBHv1 binding site
GbARF19b	GCN4_motif	TGAGTCA	5101	7	+	Oryza sativa	cis-regulatory element involved in endosperm expression
GbARF19b	TGACG-motif	TGACG	34	5	-	Hordeum vulgare	cis-acting regulatory element involved in the MeJA-responsiveness
GbARF19b	G-box	CACGAC	2455	6	-	Zea mays	cis-acting regulatory element involved in light responsiveness
GbARF19b	G-box	CACGAC	3145	6	+	Zea mays	cis-acting regulatory element involved in light responsiveness
GbARF19b	TGA-element	AACGAC	3139	6	+	Brassica oleracea	auxin-responsive element
GbARF19b	MBS	CAACTG	496	6	-	Arabidopsis thaliana	MYB binding site involved in drought-inducibility
GbARF19b	MBS	CAACTG	2238	6	-	Arabidopsis thaliana	MYB binding site involved in drought-inducibility
GbARF19b	MBS	CAACTG	3393	6	-	Arabidopsis thaliana	MYB binding site involved in drought-inducibility
GbARF19b	MBS	CAACTG	3714	6	+	Arabidopsis thaliana	MYB binding site involved in drought-inducibility
GbARF19b	MBS	CAACTG	3732	6	-	Arabidopsis thaliana	MYB binding site involved in drought-inducibility
GbARF19b	MBS	CAACTG	3795	6	-	Arabidopsis thaliana	MYB binding site involved in drought-inducibility
GbARF19b	MBS	CAACTG	3831	6	-	Arabidopsis thaliana	MYB binding site involved in drought-inducibility
GbARF19b	MBS	CAACTG	3867	6	-	Arabidopsis thaliana	MYB binding site involved in drought-inducibility
GbARF19b	MBS	CAACTG	3951	6	-	Arabidopsis thaliana	MYB binding site involved in drought-inducibility
GbARF19b	MBS	CAACTG	4008	6	-	Arabidopsis thaliana	MYB binding site involved in drought-inducibility
GbARF19b	MBS	CAACTG	4134	6	-	Arabidopsis thaliana	MYB binding site involved in drought-inducibility
GbARF19b	MBS	CAACTG	4155	6	-	Arabidopsis thaliana	MYB binding site involved in drought-inducibility
GbARF19b	MBS	CAACTG	4491	6	-	Arabidopsis thaliana	MYB binding site involved in drought-inducibility
GbARF19b	3-AF3 binding site	CACTATCTAAC	445	10	-	Pisum sativum	part of a conserved DNA module array (CMA3)
GbARF19b	3-AF3 binding site	CACTATCTAAC	2854	10	+	Pisum sativum	part of a conserved DNA module array (CMA3)
GbARF19b	TATA-box	TATATA	193	6	+	Arabidopsis thaliana	core promoter element around -30 of transcription start
GbARF19b	TATA-box	ATATAT	194	6	+	Brassica napus	core promoter element around -30 of transcription start
GbARF19b	TATA-box	TATATA	195	6	+	Arabidopsis thaliana	core promoter element around -30 of transcription start
GbARF19b	TATA-box	ATATAT	196	6	+	Brassica napus	core promoter element around -30 of transcription start
GbARF19b	TATA-box	TATA	197	4	+	Arabidopsis thaliana	core promoter element around -30 of transcription start
GbARF19b	TATA-box	TATAA	250	5	-	Arabidopsis thaliana	core promoter element around -30 of transcription start
GbARF19b	TATA-box	TATA	251	4	+	Arabidopsis thaliana	core promoter element around -30 of transcription start
GbARF19b	TATA-box	TATAAA	278	6	-	Helianthus annuus	core promoter element around -30 of transcription start
GbARF19b	TATA-box	TATAA	279	5	-	Arabidopsis thaliana	core promoter element around -30 of transcription start
GbARF19b	TATA-box	TATA	280	4	+	Arabidopsis thaliana	core promoter element around -30 of transcription start
GbARF19b	TATA-box	TATACA	318	6	-	Helianthus annuus	core promoter element around -30 of transcription start
GbARF19b	TATA-box	TATA	320	4	+	Arabidopsis thaliana	core promoter element around -30 of transcription start
GbARF19b	TATA-box	TATAA	457	5	-	Arabidopsis thaliana	core promoter element around -30 of transcription start
GbARF19b	TATA-box	TATA	458	4	+	Arabidopsis thaliana	core promoter element around -30 of transcription start
GbARF19b	TATA-box	ATATAT	552	6	+	Brassica napus	core promoter element around -30 of transcription start
GbARF19b	TATA-box	TATA	553	4	+	Arabidopsis thaliana	core promoter element around -30 of transcription start
GbARF19b	TATA-box	taTATAAAtc	916	9	-	Arabidopsis thaliana	core promoter element around -30 of transcription start
GbARF19b	TATA-box	TATTTAAA	918	8	-	Arabidopsis thaliana	core promoter element around -30 of transcription start
GbARF19b	TATA-box	TATA	1039	4	+	Arabidopsis thaliana	core promoter element around -30 of transcription start
GbARF19b	TATA-box	TATA	1119	4	+	Arabidopsis thaliana	core promoter element around -30 of transcription start
GbARF19b	TATA-box	TATAAATA	1296	8	-	Daucus carota	core promoter element around -30 of transcription start
GbARF19b	TATA-box	TATAAAT	1297	7	-	Brassica juncea	core promoter element around -30 of transcription start
GbARF19b	TATA-box	TATAAA	1298	6	-	Helianthus annuus	core promoter element around -30 of transcription start
GbARF19b	TATA-box	TATAA	1299	5	-	Arabidopsis thaliana	core promoter element around -30 of transcription start
GbARF19b	TATA-box	TATA	1300	4	+	Arabidopsis thaliana	core promoter element around -30 of transcription start
GbARF19b	TATA-box	TACAAAA	1530	7	-	Oryza sativa	core promoter element around -30 of transcription start
GbARF19b	TATA-box	ATATAT	1646	6	+	Brassica napus	core promoter element around -30 of transcription start
GbARF19b	TATA-box	TATATA	1647	6	+	Arabidopsis thaliana	core promoter element around -30 of transcription start
GbARF19b	TATA-box	ATATAA	1648	6	+	Brassica oleracea	core promoter element around -30 of transcription start
GbARF19b	TATA-box	TATA	1649	4	+	Arabidopsis thaliana	core promoter element around -30 of transcription start
GbARF19b	TATA-box	TATA	2054	4	+	Arabidopsis thaliana	core promoter element around -30 of transcription start
GbARF19b	TATA-box	ccTATAAAaa	2653	9	-	Arabidopsis thaliana	core promoter element around -30 of transcription start
GbARF19b	TATA-box	TATAAAA	2654	7	-	Pisum sativum	core promoter element around -30 of transcription start
GbARF19b	TATA-box	TATAAA	2655	6	-	Helianthus annuus	core promoter element around -30 of transcription start
GbARF19b	TATA-box	TATAA	2656	5	-	Arabidopsis thaliana	core promoter element around -30 of transcription start
GbARF19b	TATA-box	TATA	2657	4	-	Arabidopsis thaliana	core promoter element around -30 of transcription start
GbARF19b	TATA-box	TATA	2690	4	-	Arabidopsis thaliana	core promoter element around -30 of transcription start
GbARF19b	TATA-box	TATA	2952	4	-	Arabidopsis thaliana	core promoter element around -30 of transcription start
GbARF19b	TATA-box	ATATAA	3304	6	+	Brassica oleracea	core promoter element around -30 of transcription start
GbARF19b	TATA-box	TATA	3305	4	-	Arabidopsis thaliana	core promoter element around -30 of transcription start
GbARF19b	TATA-box	TATA	3443	4	-	Arabidopsis thaliana	core promoter element around -30 of transcription start
GbARF19b	TATA-box	TATA	4842	4	-	Arabidopsis thaliana	core promoter element around -30 of transcription start
GbARF19b	TATA-box	TATA	4880	4	-	Arabidopsis thaliana	core promoter element around -30 of transcription start
GbARF19b	TATA-box	TATA	5012	4	-	Arabidopsis thaliana	core promoter element around -30 of transcription start
GbARF19b	CAT-box	GCCACT	885	6	-	Arabidopsis thaliana	cis-acting regulatory element related to meristem expression
GbARF19b	CAT-box	GCCACT	2123	6	+	Arabidopsis thaliana	cis-acting regulatory element related to meristem expression
GbARF19b	CAT-box	GCCACT	3010	6	-	Arabidopsis thaliana	cis-acting regulatory element related to meristem expression
GbARF19b	CAT-box	GCCACT	4820	6	+	Arabidopsis thaliana	cis-acting regulatory element related to meristem expression
GbARF19b	Gap-box	CAAATGAA(A/G)A	3106	9.5	-	Arabidopsis thaliana	part of a light responsive element
GbARF19b	GT1-motif	GGTTAA	1026	6	+	Arabidopsis thaliana	light responsive element
GbARF19b	GT1-motif	GGTTAA	4297	6	+	Arabidopsis thaliana	light responsive element
GbARF19b	TCA-element	TCAGAAGAGG	2586	9	-	Brassica oleracea	cis-acting element involved in salicylic acid responsiveness
GbARF19b	TCA-element	CCATCTTTTT	3120	9	+	Nicotiana tabacum	cis-acting element involved in salicylic acid responsiveness
GbARF19b	AE-box	AGAAACAA	753	8	+	Arabidopsis thaliana	part of a module for light response
GbARF19b	I-box	GATAAGGGT	242	9	+	Arabidopsis thaliana	part of a light responsive element
GbARF19b	I-box	cCATATCCAAT	389	10	-	Flaveria trinervia	part of a light responsive element
GbARF19b	I-box	gGATAAGGTG	1026	9	+	Zea mays	part of a light responsive element
GbARF19b	I-box	GTATAAGGCC	2689	9	+	Larix laricina	part of a light responsive element
GbARF19b	ARE	AAACCA	303	6	+	Zea mays	cis-acting regulatory element essential for the anaerobic induction
GbARF19b	ARE	AAACCA	1095	6	+	Zea mays	cis-acting regulatory element essential for the anaerobic induction
GbARF19b	ARE	AAACCA	1478	6	+	Zea mays	cis-acting regulatory element essential for the anaerobic induction
GbARF19b	ARE	AAACCA	1592	6	-	Zea mays	cis-acting regulatory element essential for the anaerobic induction
GbARF19b	ARE	AAACCA	3210	6	-	Zea mays	cis-acting regulatory element essential for the anaerobic induction
GbARF19b	O2-site	GATGACATGG	1432	9	+	Zea mays	cis-acting regulatory element involved in zein metabolism regulation
GbARF19b	O2-site	GATGACATGG	2719	9	-	Zea mays	cis-acting regulatory element involved in zein metabolism regulation
GbARF19b	O2-site	GATGATGTGG	4258	9	-	Zea mays	cis-acting regulatory element involved in zein metabolism regulation
GbARF19b	CGTCA-motif	CGTCA	34	5	+	Hordeum vulgare	cis-acting regulatory element involved in the MeJA-responsiveness
GbARF19b	CAAT-box	CCAAT	306	5	+	Arabidopsis thaliana	common cis-acting element in promoter and enhancer regions
GbARF19b	CAAT-box	CCAAT	389	5	-	Arabidopsis thaliana	common cis-acting element in promoter and enhancer regions
GbARF19b	CAAT-box	CAAAT	441	5	-	Pisum sativum	common cis-acting element in promoter and enhancer regions
GbARF19b	CAAT-box	CAAAT	539	5	+	Pisum sativum	common cis-acting element in promoter and enhancer regions
GbARF19b	CAAT-box	CCAAT	710	5	-	Arabidopsis thaliana	common cis-acting element in promoter and enhancer regions
GbARF19b	CAAT-box	CCCAATTT	765	8	-	Arabidopsis thaliana	common cis-acting element in promoter and enhancer regions
GbARF19b	CAAT-box	CCAAT	767	5	-	Arabidopsis thaliana	common cis-acting element in promoter and enhancer regions
GbARF19b	CAAT-box	CAAAT	789	5	-	Pisum sativum	common cis-acting element in promoter and enhancer regions
GbARF19b	CAAT-box	CAAAT	1012	5	+	Pisum sativum	common cis-acting element in promoter and enhancer regions
GbARF19b	CAAT-box	CCAAT	1056	5	-	Arabidopsis thaliana	common cis-acting element in promoter and enhancer regions
GbARF19b	CAAT-box	CAAAT	1246	5	-	Pisum sativum	common cis-acting element in promoter and enhancer regions
GbARF19b	CAAT-box	CAAAT	1397	5	-	Pisum sativum	common cis-acting element in promoter and enhancer regions
GbARF19b	CAAT-box	CAAAT	1539	5	+	Pisum sativum	common cis-acting element in promoter and enhancer regions
GbARF19b	CAAT-box	CAAAT	1600	5	-	Pisum sativum	common cis-acting element in promoter and enhancer regions
GbARF19b	CAAT-box	CAAAT	1757	5	-	Pisum sativum	common cis-acting element in promoter and enhancer regions
GbARF19b	CAAT-box	CAAAT	1853	5	-	Pisum sativum	common cis-acting element in promoter and enhancer regions
GbARF19b	CAAT-box	CAAAT	1927	5	-	Pisum sativum	common cis-acting element in promoter and enhancer regions
GbARF19b	CAAT-box	CCAAT	1970	5	-	Arabidopsis thaliana	common cis-acting element in promoter and enhancer regions
GbARF19b	CAAT-box	CAAAT	1981	5	-	Pisum sativum	common cis-acting element in promoter and enhancer regions
GbARF19b	CAAT-box	CCAAT	2004	5	-	Arabidopsis thaliana	common cis-acting element in promoter and enhancer regions
GbARF19b	CAAT-box	CCAAT	2224	5	+	Arabidopsis thaliana	common cis-acting element in promoter and enhancer regions
GbARF19b	CAAT-box	CAAAT	2244	5	-	Pisum sativum	common cis-acting element in promoter and enhancer regions
GbARF19b	CAAT-box	CAAAT	2278	5	-	Pisum sativum	common cis-acting element in promoter and enhancer regions
GbARF19b	CAAT-box	TGCAAATCT	2528	9	-	Brassica juncea	common cis-acting element in promoter and enhancer regions
GbARF19b	CAAT-box	CAAAT	2530	5	-	Pisum sativum	common cis-acting element in promoter and enhancer regions
GbARF19b	CAAT-box	CAAAT	2701	5	+	Pisum sativum	common cis-acting element in promoter and enhancer regions
GbARF19b	CAAT-box	CCAAT	2757	5	-	Arabidopsis thaliana	common cis-acting element in promoter and enhancer regions
GbARF19b	CAAT-box	CAAAT	2791	5	+	Pisum sativum	common cis-acting element in promoter and enhancer regions
GbARF19b	CAAT-box	CAAAT	2889	5	+	Pisum sativum	common cis-acting element in promoter and enhancer regions
GbARF19b	CAAT-box	CAAAT	3111	5	-	Pisum sativum	common cis-acting element in promoter and enhancer regions
GbARF19b	CAAT-box	CCAAT	3342	5	+	Arabidopsis thaliana	common cis-acting element in promoter and enhancer regions
GbARF19b	CAAT-box	CAAAT	3492	5	+	Pisum sativum	common cis-acting element in promoter and enhancer regions
GbARF19b	CAAT-box	CCAAT	3526	5	+	Arabidopsis thaliana	common cis-acting element in promoter and enhancer regions
GbARF19b	CAAT-box	CCAAT	3553	5	+	Arabidopsis thaliana	common cis-acting element in promoter and enhancer regions
GbARF19b	CAAT-box	CAAAT	4456	5	+	Pisum sativum	common cis-acting element in promoter and enhancer regions
GbARF19b	CAAT-box	CAAAT	4500	5	+	Pisum sativum	common cis-acting element in promoter and enhancer regions
GbARF19b	CAAT-box	CCAAT	4589	5	+	Arabidopsis thaliana	common cis-acting element in promoter and enhancer regions
GbARF19b	CAAT-box	CAAAT	4657	5	-	Pisum sativum	common cis-acting element in promoter and enhancer regions
GbARF19b	CAAT-box	CAAAT	5045	5	-	Pisum sativum	common cis-acting element in promoter and enhancer regions
GbARF19b	CAAT-box	CAAAT	5097	5	+	Pisum sativum	common cis-acting element in promoter and enhancer regions
GbARF19b	RY-element	CATGCATG	2541	8	+	Helianthus annuus	cis-acting regulatory element involved in seed-specific regulation
GbARF19b	Box 4	ATTAAT	668	6	+	Petroselinum crispum	part of a conserved DNA module involved in light responsiveness
GbARF19b	Box 4	ATTAAT	1410	6	+	Petroselinum crispum	part of a conserved DNA module involved in light responsiveness
GbARF19b	Box 4	ATTAAT	1442	6	+	Petroselinum crispum	part of a conserved DNA module involved in light responsiveness
GbARF19b	Box 4	ATTAAT	2076	6	+	Petroselinum crispum	part of a conserved DNA module involved in light responsiveness
GbARF19b	AT-rich element	ATAGAAATCAA	986	10	-	Glycine max	binding site of AT-rich DNA binding protein (ATBP-1)
GbARF10c	TCA-element	CCATCTTTTT	1787	9	-	Nicotiana tabacum	cis-acting element involved in salicylic acid responsiveness
GbARF10c	ACE	GACACGTATG	1551	9	-	Petroselinum crispum	cis-acting element involved in light responsiveness
GbARF10c	GT1-motif	GGTTAA	1490	6	+	Arabidopsis thaliana	light responsive element
GbARF10c	GT1-motif	GGTTAA	2000	6	+	Arabidopsis thaliana	light responsive element
GbARF10c	CAT-box	GCCACT	123	6	-	Arabidopsis thaliana	cis-acting regulatory element related to meristem expression
GbARF10c	CAT-box	GCCACT	2886	6	+	Arabidopsis thaliana	cis-acting regulatory element related to meristem expression
GbARF10c	TATC-box	TATCCCA	3422	7	-	Oryza sativa	cis-acting element involved in gibberellin-responsiveness
GbARF10c	TGA-element	AACGAC	1868	6	-	Brassica oleracea	auxin-responsive element
GbARF10c	TGA-element	AACGAC	2292	6	+	Brassica oleracea	auxin-responsive element
GbARF10c	MBS	CAACTG	3053	6	-	Arabidopsis thaliana	MYB binding site involved in drought-inducibility
GbARF10c	MBS	CAACTG	3805	6	+	Arabidopsis thaliana	MYB binding site involved in drought-inducibility
GbARF10c	TGACG-motif	TGACG	280	5	-	Hordeum vulgare	cis-acting regulatory element involved in the MeJA-responsiveness
GbARF10c	TGACG-motif	TGACG	1836	5	-	Hordeum vulgare	cis-acting regulatory element involved in the MeJA-responsiveness
GbARF10c	TGACG-motif	TGACG	2372	5	+	Hordeum vulgare	cis-acting regulatory element involved in the MeJA-responsiveness
GbARF10c	TGACG-motif	TGACG	2535	5	-	Hordeum vulgare	cis-acting regulatory element involved in the MeJA-responsiveness
GbARF10c	TGACG-motif	TGACG	3444	5	-	Hordeum vulgare	cis-acting regulatory element involved in the MeJA-responsiveness
GbARF10c	G-box	CACGTC	1189	6	-	Zea mays	cis-acting regulatory element involved in light responsiveness
GbARF10c	G-box	TAAACGTG	1528	8	-	Brassica oleracea	cis-acting regulatory element involved in light responsiveness
GbARF10c	G-box	CACGTG	1714	6	+	Arabidopsis thaliana	cis-acting regulatory element involved in light responsiveness
GbARF10c	CCAAT-box	CAACGG	1516	6	-	Hordeum vulgare	MYBHv1 binding site
GbARF10c	P-box	CCTTTTG	2910	7	+	Oryza sativa	gibberellin-responsive element
GbARF10c	GARE-motif	TCTGTTG	662	7	+	Brassica oleracea	gibberellin-responsive element
GbARF10c	GARE-motif	TCTGTTG	2846	7	-	Brassica oleracea	gibberellin-responsive element
GbARF10c	ABRE	ACGTG	1190	5	+	Arabidopsis thaliana	cis-acting element involved in the abscisic acid responsiveness
GbARF10c	ABRE	ACGTG	1528	5	-	Arabidopsis thaliana	cis-acting element involved in the abscisic acid responsiveness
GbARF10c	ABRE	CACGTG	1714	6	+	Arabidopsis thaliana	cis-acting element involved in the abscisic acid responsiveness
GbARF10c	ABRE	ACGTG	1715	5	+	Arabidopsis thaliana	cis-acting element involved in the abscisic acid responsiveness
GbARF10c	ABRE	ACGTG	2561	5	-	Arabidopsis thaliana	cis-acting element involved in the abscisic acid responsiveness
GbARF10c	ABRE	AACCCGG	2833	7	-	Arabidopsis thaliana	cis-acting element involved in the abscisic acid responsiveness
GbARF10c	Sp1	GGGCGG	1708	6	-	Oryza sativa	light responsive element
GbARF10c	Sp1	GGGCGG	2325	6	-	Oryza sativa	light responsive element
GbARF10c	Box 4	ATTAAT	587	6	+	Petroselinum crispum	part of a conserved DNA module involved in light responsiveness
GbARF10c	TC-rich repeats	GTTTTCTTAC	287	9	-	Nicotiana tabacum	cis-acting element involved in defense and stress responsiveness
GbARF10c	CAAT-box	CAAAT	353	5	-	Pisum sativum	common cis-acting element in promoter and enhancer regions
GbARF10c	CAAT-box	CAAAT	473	5	-	Pisum sativum	common cis-acting element in promoter and enhancer regions
GbARF10c	CAAT-box	CAAAT	621	5	+	Pisum sativum	common cis-acting element in promoter and enhancer regions
GbARF10c	CAAT-box	CAAAT	675	5	+	Pisum sativum	common cis-acting element in promoter and enhancer regions
GbARF10c	CAAT-box	CAAAT	715	5	+	Pisum sativum	common cis-acting element in promoter and enhancer regions
GbARF10c	CAAT-box	CCAAT	718	5	-	Arabidopsis thaliana	common cis-acting element in promoter and enhancer regions
GbARF10c	CAAT-box	CAAAT	779	5	+	Pisum sativum	common cis-acting element in promoter and enhancer regions
GbARF10c	CAAT-box	CAAAT	840	5	-	Pisum sativum	common cis-acting element in promoter and enhancer regions
GbARF10c	CAAT-box	CCAAT	897	5	-	Arabidopsis thaliana	common cis-acting element in promoter and enhancer regions
GbARF10c	CAAT-box	CAAAT	974	5	-	Pisum sativum	common cis-acting element in promoter and enhancer regions
GbARF10c	CAAT-box	CAAAT	994	5	+	Pisum sativum	common cis-acting element in promoter and enhancer regions
GbARF10c	CAAT-box	CCAAT	1207	5	-	Arabidopsis thaliana	common cis-acting element in promoter and enhancer regions
GbARF10c	CAAT-box	CAAAT	1268	5	-	Pisum sativum	common cis-acting element in promoter and enhancer regions
GbARF10c	CAAT-box	CCAAT	1316	5	-	Arabidopsis thaliana	common cis-acting element in promoter and enhancer regions
GbARF10c	CAAT-box	CCAAT	1405	5	+	Arabidopsis thaliana	common cis-acting element in promoter and enhancer regions
GbARF10c	CAAT-box	TGCCAAC	1518	7	-	Petunia hybrida	common cis-acting element in promoter and enhancer regions
GbARF10c	CAAT-box	CAAAT	1766	5	-	Pisum sativum	common cis-acting element in promoter and enhancer regions
GbARF10c	CAAT-box	CCAAT	1897	5	+	Arabidopsis thaliana	common cis-acting element in promoter and enhancer regions
GbARF10c	CAAT-box	CAAAT	1965	5	-	Pisum sativum	common cis-acting element in promoter and enhancer regions
GbARF10c	CAAT-box	CAAAT	2097	5	+	Pisum sativum	common cis-acting element in promoter and enhancer regions
GbARF10c	CAAT-box	CCAAT	2179	5	+	Arabidopsis thaliana	common cis-acting element in promoter and enhancer regions
GbARF10c	CAAT-box	CCAAT	2446	5	+	Arabidopsis thaliana	common cis-acting element in promoter and enhancer regions
GbARF10c	CAAT-box	CCAAT	2692	5	-	Arabidopsis thaliana	common cis-acting element in promoter and enhancer regions
GbARF10c	CAAT-box	TGCCAAC	2721	7	-	Petunia hybrida	common cis-acting element in promoter and enhancer regions
GbARF10c	CAAT-box	CAAAT	3026	5	-	Pisum sativum	common cis-acting element in promoter and enhancer regions
GbARF10c	CAAT-box	CAAAT	3154	5	-	Pisum sativum	common cis-acting element in promoter and enhancer regions
GbARF10c	CAAT-box	CCAAT	3205	5	+	Arabidopsis thaliana	common cis-acting element in promoter and enhancer regions
GbARF10c	CAAT-box	CAAAT	3222	5	+	Pisum sativum	common cis-acting element in promoter and enhancer regions
GbARF10c	CAAT-box	CAAAT	3315	5	+	Pisum sativum	common cis-acting element in promoter and enhancer regions
GbARF10c	CAAT-box	CAAAT	3712	5	+	Pisum sativum	common cis-acting element in promoter and enhancer regions
GbARF10c	CAAT-box	TGCCAAC	3927	7	-	Petunia hybrida	common cis-acting element in promoter and enhancer regions
GbARF10c	CAAT-box	CAAAT	4347	5	-	Pisum sativum	common cis-acting element in promoter and enhancer regions
GbARF10c	CAAT-box	CCAAT	4360	5	-	Arabidopsis thaliana	common cis-acting element in promoter and enhancer regions
GbARF10c	LTR	CCGAAA	2395	6	-	Hordeum vulgare	cis-acting element involved in low-temperature responsiveness
GbARF10c	G-Box	CACGTT	1528	6	+	Pisum sativum	cis-acting regulatory element involved in light responsiveness
GbARF10c	G-Box	CACGTG	1714	6	+	Pisum sativum	cis-acting regulatory element involved in light responsiveness
GbARF10c	G-Box	CACGTT	2561	6	+	Pisum sativum	cis-acting regulatory element involved in light responsiveness
GbARF10c	GC-motif	CCCCCG	1560	6	-	Zea mays	enhancer-like element involved in anoxic specific inducibility
GbARF10c	GC-motif	CCCCCG	2429	6	+	Zea mays	enhancer-like element involved in anoxic specific inducibility
GbARF10c	CGTCA-motif	CGTCA	280	5	+	Hordeum vulgare	cis-acting regulatory element involved in the MeJA-responsiveness
GbARF10c	CGTCA-motif	CGTCA	1836	5	+	Hordeum vulgare	cis-acting regulatory element involved in the MeJA-responsiveness
GbARF10c	CGTCA-motif	CGTCA	2372	5	-	Hordeum vulgare	cis-acting regulatory element involved in the MeJA-responsiveness
GbARF10c	CGTCA-motif	CGTCA	2535	5	+	Hordeum vulgare	cis-acting regulatory element involved in the MeJA-responsiveness
GbARF10c	CGTCA-motif	CGTCA	3444	5	+	Hordeum vulgare	cis-acting regulatory element involved in the MeJA-responsiveness
GbARF10c	ARE	AAACCA	293	6	+	Zea mays	cis-acting regulatory element essential for the anaerobic induction
GbARF10c	ARE	AAACCA	484	6	-	Zea mays	cis-acting regulatory element essential for the anaerobic induction
