# Supplementary material for: Systematic Identification and Expression Analysis of the Auxin Response Factor (ARF) Gene Family in Ginkgo biloba L
Source: Int J Mol Sci. 2022 Jun 17;23(12):6754. doi: 10.3390/ijms23126754 (PMC9223646; doi:10.3390/ijms23126754)
Supplement: Supplementary file 1 [file ijms-23-06754-s001.zip › ijms-1735283-supplementary/Revised supplementary materials/Table S4.Output file of BLAST between GBARF proteins and AtARF proteins used for interaction analyses.xlsx]

## Sheet: AT-GBARF同源搜索2022-1-21.blast
	# BLASTP 2.12.0+
	# Query: AT5G62000.3
	# Database: GBARF同源性搜索.txt.TBtoolsDB
	# Fields: query acc.ver, subject acc.ver, % identity, alignment length, mismatches, gap opens, q. start, q. end, s. start, s. end, evalue, bit score
	# 17 hits found
AtARF2	AT5G62000.3	GbARF4a	56.533	398	168	3	61	457	30	423	1.8e-155	469
	AT5G62000.3	GbARF4a	43.216	199	97	5	654	836	663	861	6.49e-38	142
	AT5G62000.3	GbARF4b	55.807	353	120	2	55	373	75	425	4.44e-136	403
	AT5G62000.3	GbARF4b	55.096	363	152	6	57	412	151	509	9.83e-128	402
	# BLASTP 2.12.0+
	# Query: AT5G60450.1
	# Database: GBARF同源性搜索.txt.TBtoolsDB
	# Fields: query acc.ver, subject acc.ver, % identity, alignment length, mismatches, gap opens, q. start, q. end, s. start, s. end, evalue, bit score
	# 18 hits found
AtARF4	AT5G60450.1	GbARF4a	57.946	409	152	5	61	463	26	420	3.28e-156	468
	AT5G60450.1	GbARF4a	56.923	130	51	1	662	786	750	879	1.53e-40	150
	AT5G60450.1	GbARF3	56.595	417	165	5	60	474	130	532	9.75e-147	446
	AT5G60450.1	GbARF3	59.524	126	46	1	662	782	842	967	5.47e-40	149
	AT5G60450.1	GbARF4b	55.2	375	120	5	47	385	63	425	4.55e-136	401
	# BLASTP 2.12.0+
	# Query: AT2G33860.1
	# Database: GBARF同源性搜索.txt.TBtoolsDB
	# Fields: query acc.ver, subject acc.ver, % identity, alignment length, mismatches, gap opens, q. start, q. end, s. start, s. end, evalue, bit score
	# 10 hits found
AtARF7	AT5G20730.1	GbARF19b	72.436	468	120	7	1	466	1	461	0	650
	AT5G20730.1	GbARF19b	53.769	199	84	5	968	1160	868	1064	8.75e-57	204
	AT5G20730.1	GbARF19b	62.5	464	147	12	16	465	147	597	0	555
	AT5G20730.1	GbARF8	43.925	214	91	6	946	1146	894	1091	1.27e-41	156
	AT5G20730.1	GbARF6a	73.154	298	75	5	17	311	1	296	2.35e-147	436
	# BLASTP 2.12.0+
	# Query: AT5G37020.1
	# Database: GBARF同源性搜索.txt.TBtoolsDB
	# Fields: query acc.ver, subject acc.ver, % identity, alignment length, mismatches, gap opens, q. start, q. end, s. start, s. end, evalue, bit score
	# 19 hits found
AtARF8	AT5G37020.1	GbARF8	75.328	458	96	8	12	457	144	596	0	675
	AT5G37020.1	GbARF8	70.213	94	28	0	704	797	980	1073	2.69e-39	147
	AT5G37020.1	GbARF19a	61.782	505	155	14	14	498	62	548	0	554
	AT5G37020.1	GbARF19a	71.429	70	20	0	704	773	1031	1100	1.92e-29	115
	AT5G37020.1	GbARF19b	64.08	451	150	7	14	457	14	459	3.52e-177	530
	AT5G37020.1	GbARF19b	64.516	93	33	0	705	797	940	1032	4.98e-35	133
	AT5G37020.1	GbARF6a	80	295	59	0	16	310	2	296	6.78e-173	491
	# BLASTP 2.12.0+
	# Query: AT1G19220.1
	# Database: GBARF同源性搜索.txt.TBtoolsDB
	# Fields: query acc.ver, subject acc.ver, % identity, alignment length, mismatches, gap opens, q. start, q. end, s. start, s. end, evalue, bit score
	# 16 hits found
AtARF19	AT1G19220.1	GbARF19b	67.446	556	149	6	1	530	1	550	0	676
	AT1G19220.1	GbARF19a	66.6	500	150	8	14	509	62	548	0	649
	AT1G19220.1	GbARF8	63.617	459	144	11	15	458	147	597	0	574
	AT1G19220.1	GbARF8	48.333	180	84	4	896	1066	912	1091	4.59e-41	154
	AT1G19220.1	GbARF6a	72.391	297	78	4	16	309	1	296	3.58e-148	436
	# BLASTP 2.12.0+
	# Query: AT1G30330.1
	# Database: GBARF同源性搜索.txt.TBtoolsDB
	# Fields: query acc.ver, subject acc.ver, % identity, alignment length, mismatches, gap opens, q. start, q. end, s. start, s. end, evalue, bit score
	# 17 hits found
AtARF6	AT1G30330.1	GbARF19a	62.615	543	178	10	14	541	62	594	0	594
	AT1G30330.1	GbARF19a	41.176	187	82	5	700	861	916	1099	7.13e-32	124
	AT1G30330.1	GbARF19b	59.677	558	191	9	1	534	1	548	0	557
	# BLASTP 2.12.0+
	# Query: AT1G19850.1
	# Database: GBARF同源性搜索.txt.TBtoolsDB
	# Fields: query acc.ver, subject acc.ver, % identity, alignment length, mismatches, gap opens, q. start, q. end, s. start, s. end, evalue, bit score
	# 18 hits found
	# BLASTP 2.12.0+
	# Query: AT2G28350.1
	# Database: GBARF同源性搜索.txt.TBtoolsDB
	# Fields: query acc.ver, subject acc.ver, % identity, alignment length, mismatches, gap opens, q. start, q. end, s. start, s. end, evalue, bit score
	# 17 hits found
AtARF10	AT2G28350.1	GbARF10a	53.608	582	196	14	6	542	53	605	0	571
	AT2G28350.1	GbARF10a	57.143	84	35	1	582	665	719	801	2.16e-26	105
	AT2G28350.1	GbARF10b	55.296	557	231	13	1	542	1	554	0	556
	AT2G28350.1	GbARF10b	45.528	123	57	3	545	667	637	749	9.31e-26	102
