# Supplementary material for: Systematic Identification and Expression Analysis of the Auxin Response Factor (ARF) Gene Family in Ginkgo biloba L
Source: Int J Mol Sci. 2022 Jun 17;23(12):6754. doi: 10.3390/ijms23126754 (PMC9223646; doi:10.3390/ijms23126754)
Supplement: Supplementary file 1 [file ijms-23-06754-s001.zip › ijms-1735283-supplementary/Revised supplementary materials/Table S5.RNA-seq data of tissue-specificity and abiotic stress.xlsx]

## Sheet: Tissue-specificity expression 
Gene name	Ovulate strobilu	Staminate strobilu	Female bud	Male bud	Root	Stem	Cambium	Immature leaf	Mature leaf	Turning stage leaf	Yellow leaf	Immature fruit	Mature fruit	Kernel1	Kernel2	Kernel3	Kernel4	Kernel5
GbARF4a	2.5435	3.9364	2.76553	3.15704	0.411426	4.96023	5.73796	1.57531	1.00082	0.728283	0.374808	5.62292	5.33745	0.594549	1.05658	1.51096	3.0268	3.26454
GbARF19a	3.68482	2.56803	4.32409	4.58916	1.61824	4.37782	3.1188	3.64097	3.21473	2.56965	2.24793	4.00263	3.50563	1.57531	1.63227	2.36177	2.63459	3.24945
GbARF19b	4.33127	2.73985	4.41887	4.69766	3.22651	3.98246	5.33581	4.48929	3.71439	3.81113	3.70671	4.4588	3.96376	3.16832	3.02148	3.75809	4.14975	4.89093
GbARF4b	3.99096	3.488	3.0321	3.848	1.86394	3.59176	4.64904	3.19928	3.24691	4.99669	4.97621	4.34055	4.5148	2.39506	2.78031	2.65076	3.47638	3.56803
GbARF10a	3.21723	4.9486	3.74846	4.36036	4.83441	4.43785	3.02266	2.38957	4.29488	5.7169	6.53242	2.69239	2.61463	3.71918	4.79442	5.93263	4.36877	4.33056
GbARF10b	3.10434	6.00045	3.47508	3.39506	4.51728	4.32097	3.38175	3.50674	2.96921	3.11048	2.16135	3.99797	3.41398	3.69488	5.4002	5.4002	4.51853	4.38336
GbARF10c	3.58616	3.06005	3.64961	3.76871	4.76766	4.4112	4.02473	2.80254	2.35361	3.80012	3.26053	4.65948	3.98499	4.22265	7.28337	7.15573	6.35808	5.50906
GbARF2c	5.88947	3.08236	5.60526	5.88191	3.49185	5.20216	5.60041	4.84975	4.25816	2.16457	0.831877	6.70766	6.15461	5.23649	5.41176	3.76765	5.06523	5.66391
GbARF2a	4.848	3.45812	5.52325	5.66135	4.5404	4.92869	4.88232	4.36621	4.24338	3.47595	3.0835	5.30074	5.15521	3.7366	4.77347	5.06221	5.09635	5.27389
GbARF2b	5.54905	3.51853	5.76766	5.54504	4.12184	4.66789	3.6311	5.17273	4.28394	2.99216	1.64	5.61495	5.70127	4.47184	5.14037	4.87922	5.16471	5.46434
GbARF6a	4.08661	5.24413	5.7021	5.82807	5.09466	6.48639	5.83752	5.80774	4.26155	4.03328	2.72973	5.28025	4.81714	1.74416	2.80529	1.60881	2.57773	3.94111
GbARF6b	5.25777	6.0433	6.43563	6.46238	6.36089	7.25061	6.90669	6.31352	4.70909	4.66429	4.43985	6.08337	5.55948	1.74846	3.47249	2.79909	2.99096	4.51979
GbARF8	5.08873	4.98732	5.54751	5.7057	6.91025	6.00285	7.01126	4.7385	3.77607	4.74703	4.13175	5.18339	4.26474	2.26303	3.30305	2.86987	3.23113	4.36737
GbARF3	4.69153	5.06178	3.93357	4.08661	3.63692	4.48736	5.90849	4.09901	5.20613	5.66988	3.59694	6.35744	6.70672	4.23573	4.76022	5.19771	5.89409	5.76447
GbARF1	7.2914	5.70349	6.5656	6.09908	5.42694	5.90231	6.6605	5.46227	5.69335	5.91257	6.08477	7.24584	6.61053	3.44758	3.67016	4.79181	4.96532	5.374

## Sheet: Hormone exposure-abiotic stress
	MEJ						SA			UV-B						PEG-6000
Gene name	CK1	CK2	CK3	MEJ1	MEJ2	MEJ3	SA1	SA2	SA3	CK1	CK2	CK3	UV-B1	UV-B2	UV-B3	CK1	CK2	CK3	12 h	12 h	12 h	24 h	24 h	24 h	48 h	48h	48 h	72 h	72 h	72 h
GbARF10c	2.62994	2.89142	2.49057	2.18903	2.73985	2.33056	2.57046	2.67807	2.55582	2.11769	2.24793	1.7866	2.44095	2.18903	2.04264	2.62994	2.26003	2.86987	2.70929	2.75702	3.02503	1.89142	1.89918	1.54597	2.41414	2.23573	2.25096	2.27501	2.22342	1.70044
GbARF4a	1.25701	1.44361	1.32769	0.879706	1.15704	1.01435	1.02857	1.23266	1.27501	1.18903	0.757023	1.03562	1.32193	1.03562	0.978196	1.69599	1.16993	1.88362	0.992768	1.17632	0.910733	1.28688	1.41684	1.43829	1.68257	1.38957	1.27501	1.33914	1.09085	1.18269
GbARF3	7.01134	6.90569	7.00899	7.08321	6.81429	7.09096	6.88374	6.90123	6.8591	4.47573	4.5552	4.6017	5.01257	4.98823	4.73715	4.38128	4.87725	4.86691	4.85798	4.7021	4.69599	4.66391	4.74524	4.51602	4.62235	3.90593	5.16792	4.36807	4.57228	4.44692
GbARF1	7.31922	7.08502	7.2211	7.07071	7.13155	7.10224	7.11426	7.12763	7.25257	5.57561	5.8387	6.04461	5.8622	6.21432	6	5.79572	5.34447	5.52966	6.13648	5.47021	5.75756	5.43962	5.61706	5.29094	6.32733	5.92101	5.98413	6.50494	6.40105	6.29719
GbARF6b	6.46679	6.47184	6.09761	5.97705	6.30232	6.0706	6.21684	6.08937	6.30633	5.34802	5.26941	5.28207	5.45088	5.19692	5.27575	6.28873	6.35878	6.09993	5.84975	6.29572	5.88362	6.26379	5.53667	5.78162	6.0542	6.234	5.89263	6.31325	6.32355	6.57622
GbARF6a	4.8748	5.02192	4.40599	4.6893	4.95	4.41143	4.59335	4.45088	4.37573	4.41143	4.32553	4.25248	4.51286	4.07382	4.30889	4.88801	5.27389	4.6311	4.23573	4.25172	4.07211	4.7252	4.0036	4.32697	4.84599	4.74416	4.68426	4.78083	5.16832	5.21917
GbARF2a	5.58887	5.4851	5.5509	5.55949	5.52795	5.48671	5.27053	5.55796	5.43463	4.48414	4.70099	4.85748	4.79025	4.62761	4.41954	5.24336	5.31687	5.74443	5.50016	5.03826	5.40497	5.18587	5.42593	5.25134	5.3147	5.44162	5.10601	5.34802	5.29315	5.24451
GbARF2c	5.36842	5.30269	5.32841	5.31832	5.31868	5.25777	5.34376	5.43962	5.4822	4.75809	4.9982	5.19613	4.87135	4.70653	4.56803	5.46663	4.9279	5.65935	4.97682	4.43229	5.24451	4.47638	4.99458	4.58556	5.393	5.46434	5.42459	5.56133	5.52011	5.28096
GbARF2b	4.70266	4.67186	4.40122	4.65191	4.48349	4.51791	4.45746	4.60644	4.65764	4.86592	5.04789	5.19219	5.03518	4.7301	4.63923	5.47379	5.30743	5.39643	5.93239	5.03474	5.82807	4.8505	5.50208	5.20359	5.17273	5.42089	4.96809	5.67271	5.93003	5.44956
GbARF19b	4.88557	4.57954	4.63633	4.73985	4.64731	4.61117	4.67356	4.68706	4.59395	4.10182	4.16912	4.37016	4.12019	3.8953	3.96625	5.27277	5.32912	5.43529	5.04264	4.91839	4.93168	5.35473	5.22497	5.26303	5.41278	5.39985	5.52042	5.41684	5.46401	5.27836
GbARF8	5.31578	5.13093	5.11061	5.04789	5.13996	5.02104	5.0955	5.0197	4.99594	4.38681	4.32984	4.42223	4.75916	4.61058	4.67976	5.5345	5.76713	5.22149	5.32229	5.39506	5.21023	5.6427	5.19535	5.28799	5.1334	5.54998	5.19377	5.32229	5.5404	5.47638
GbARF19a	3.08236	3.3799	3.33342	3.47897	3.28836	3.22959	3.26003	3.36737	3.32481	3.66789	3.50208	3.65191	3.37295	3.49185	3.35755	4.5741	4.65478	4.81044	4.66277	4.16511	4.10936	4.9855	5.20359	5.18943	5.33949	5.27761	5.1635	4.49378	4.52607	4.0197
GbARF10b	3.71809	3.6241	3.33342	3.67582	3.61235	3.70266	4.03562	3.52356	3.82985	3.31615	3.27202	3.30451	3.84197	3.47768	3.58014	3.47768	2.80941	3.03034	4.08066	4.31759	4.37365	3.24184	3.03914	2.70044	4.15462	3.62644	3.57773	3.97636	3.81557	3.33914
GbARF10a	4.17951	4.42828	4.07553	4.34412	4.5097	4.41346	4.16511	4.24031	4.32265	3.55336	3.23266	3.81352	4.16993	4.15785	4.25323	3.37434	3.72901	4.02768	4.29131	3.74953	4.45352	3.10266	3.91934	3.32193	2.7866	3.05311	2.71589	3.62293	2.99639	3.30451
GbARF4b	4.45286	4.28688	4.32193	4.42089	4.45681	4.49697	4.16108	4.39163	4.37573	3.5373	3.2032	3.72465	3.95699	3.86295	3.7137	3.22805	3.9782	3.51475	3.86888	3.70044	3.94298	3.52607	3.69822	3.22651	3.23573	2.64386	3.91169	3.49185	3.50462	3.62293

## Sheet: Salicylic acid
Gene name	CK1	CK2	CK3	T1	T1	T1	T2	T2	T2	T3	T3	T3
GbARF3	24.62	33.71	28.29	23.23	19.54	22.53	23.64	23.81	22.33	28.51	29.03	26.61
GbARF1	31.96	35.83	36.12	41.5	40.01	39.95	47.07	51.3	51.68	38.83	31.88	37.53
GbARF2a	43.64	37.4	42.83	42.29	46.4	57.41	43.73	55.02	49.17	66.16	55.68	62.12
GbARF2b	34.1	34.54	36.55	20.57	20.67	18.95	27.16	24.89	29.96	24.63	27.05	26.59
GbARF6a	14.42	12.57	13.37	11.17	10.2	7	12.71	17.79	14.51	11.16	8.29	13.49
GbARF10b	20.17	18.26	14.39	6	9.44	10.09	16.99	14.87	15.34	18.11	14.35	14.98
GbARF19a	9.02	8.31	10.35	7.93	6.87	8.31	7.28	7.65	9.96	5.68	6.61	6.95
GbARF2c	31.14	32.12	33.94	24.61	24.72	28.99	28.57	27.77	23.89	23.48	23.96	27.58
GbARF19b	27.1	24.47	24.67	20.98	22.69	22.14	21.32	18.28	14.39	19.17	16.22	17.24
GbARF10c	5.09	3.77	4.33	3.14	1.91	3.38	4.12	5.43	4.38	3.96	3.9	4.74
GbARF4a	0.79	1.14	0.94	0.8	0.94	0.7	1.13	1.55	1.14	0.91	0.53	0.84
GbARF10a	13.96	15.31	15.9	9.07	11.99	15.37	15.67	15.83	14.36	22.71	25.04	25.27
GbARF6b	71.02	69.34	62.6	24.72	33.28	38.1	59.38	55.89	53.92	55.08	40.51	45.65
GbARF8	35.67	41.14	36.8	26.43	28.97	29.13	32.36	28.04	31.93	31.99	22.18	26.11
GbARF4b	14.48	13.58	13.71	9.2	12.76	10.56	9.13	10.92	8.95	11.61	8.11	9.52
