# Supplementary material for: Systematic Identification and Expression Analysis of the Auxin Response Factor (ARF) Gene Family in Ginkgo biloba L
Source: Int J Mol Sci. 2022 Jun 17;23(12):6754. doi: 10.3390/ijms23126754 (PMC9223646; doi:10.3390/ijms23126754)
Supplement: Supplementary file 1 [file ijms-23-06754-s001.zip › ijms-1735283-supplementary/Revised supplementary materials/Table S6.Gene Ontology (GO) annotation.xlsx]

## Sheet: Sheet1
Gene Ontology (GO) annotation was conducted by Protein ANNotation with Z-scoRE（PANNZER）online tool
gene name	Estimated PPV, description	Biological process Estimated PPV, GO-id, description	Molecular function Estimated PPV, GO-id, description	Cellular component Estimated PPV, GO-id, description
GbARF3	0.50 Auxin response factor	0.79 GO:0009734 auxin-activated signaling pathway	0.57 GO:0003677 DNA binding	0.60 GO:0005634 nucleus
		0.67 GO:2000112 regulation of cellular macromolecule biosynthetic process
		0.58 GO:0006355 regulation of transcription, DNA-templated
GbARF4a	0.29 Auxin response factor	0.79 GO:0009734 auxin-activated signaling pathway	0.57 GO:0003677 DNA binding	0.60 GO:0005634 nucleus
		0.67 GO:2000112 regulation of cellular macromolecule biosynthetic process
		0.58 GO:0006355 regulation of transcription, DNA-templated
GbARF10a	0.50 Auxin response factor	0.78 GO:0009734 auxin-activated signaling pathway	0.57 GO:0003677 DNA binding	0.60 GO:0005634 nucleus
		0.67 GO:2000112 regulation of cellular macromolecule biosynthetic process
		0.58 GO:0006355 regulation of transcription, DNA-templated
		0.45 GO:0048442 sepal development
		0.45 GO:0048441 petal development
		0.45 GO:0048829 root cap development
		0.45 GO:0031540 regulation of anthocyanin biosynthetic process
		0.43 GO:0048366 leaf development
		0.42 GO:0009738 abscisic acid-activated signaling pathway
		0.42 GO:0009743 response to carbohydrate
GbARF6b	0.49 Auixn response factor	0.79 GO:0009734 auxin-activated signaling pathway	0.57 GO:0003677 DNA binding	0.60 GO:0005634 nucleus
		0.67 GO:2000112 regulation of cellular macromolecule biosynthetic process	0.38 GO:0008289 lipid binding
		0.58 GO:0006355 regulation of transcription, DNA-templated	0.37 GO:0005515 protein binding
		0.40 GO:0009908 flower development	0.36 GO:0003700 DNA-binding transcription factor activity
		0.38 GO:0006869 lipid transport
GbARF8	0.40 Auxin response factor	0.79 GO:0009734 auxin-activated signaling pathway	0.57 GO:0003677 DNA binding	0.60 GO:0005634 nucleus
		0.67 GO:2000112 regulation of cellular macromolecule biosynthetic process	0.40 GO:0016491 oxidoreductase activity
		0.58 GO:0006355 regulation of transcription, DNA-templated
GbARF4b	0.10 Auxin response factor	0.79 GO:0009734 auxin-activated signaling pathway	0.57 GO:0003677 DNA binding	0.60 GO:0005634 nucleus
		0.67 GO:2000112 regulation of cellular macromolecule biosynthetic process
		0.58 GO:0006355 regulation of transcription, DNA-templated
GbARF1	0.47 Auxin response factor	0.79 GO:0009734 auxin-activated signaling pathway	0.57 GO:0003677 DNA binding	0.60 GO:0005634 nucleus
		0.67 GO:2000112 regulation of cellular macromolecule biosynthetic process
		0.58 GO:0006355 regulation of transcription, DNA-templated
GbARF2a	0.38 Auxin response factor	0.79 GO:0009734 auxin-activated signaling pathway	0.57 GO:0003677 DNA binding	0.60 GO:0005634 nucleus
		0.67 GO:2000112 regulation of cellular macromolecule biosynthetic process
		0.58 GO:0006355 regulation of transcription, DNA-templated
		0.54 GO:0010047 fruit dehiscence
		0.54 GO:1903288 positive regulation of potassium ion import across plasma membrane
		0.53 GO:0009911 positive regulation of flower development	0.42 GO:0003700 DNA-binding transcription factor activity
		0.53 GO:0048481 plant ovule development
		0.53 GO:0010227 floral organ abscission
		0.52 GO:0010150 leaf senescence
		0.49 GO:0009737 response to abscisic acid
GbARF2b	0.46 Auxin response factor	0.79 GO:0009734 auxin-activated signaling pathway	0.57 GO:0003677 DNA binding	0.60 GO:0005634 nucleus
		0.67 GO:2000112 regulation of cellular macromolecule biosynthetic process
		0.58 GO:0006355 regulation of transcription, DNA-templated
		0.44 GO:0010047 fruit dehiscence
		0.44 GO:1903288 positive regulation of potassium ion import across plasma membrane
		0.44 GO:0009911 positive regulation of flower development	0.37 GO:0003700 DNA-binding transcription factor activity
		0.44 GO:0048481 plant ovule development
		0.44 GO:0010227 floral organ abscission
		0.43 GO:0010150 leaf senescence
		0.42 GO:0009737 response to abscisic acid
GbARF6a	0.40 Auixn response factor	0.77 GO:0009734 auxin-activated signaling pathway	0.57 GO:0003677 DNA binding	0.60 GO:0005634 nucleus
		0.67 GO:2000112 regulation of cellular macromolecule biosynthetic process
		0.58 GO:0006355 regulation of transcription, DNA-templated
GbARF10b	0.61 Auxin response factor	0.79 GO:0009734 auxin-activated signaling pathway	0.57 GO:0003677 DNA binding	0.60 GO:0005634 nucleus
		0.67 GO:2000112 regulation of cellular macromolecule biosynthetic process
		0.58 GO:0006355 regulation of transcription, DNA-templated	0.36 GO:0035198 miRNA binding
		0.42 GO:0048464 flower calyx development
		0.42 GO:0048441 petal development	0.34 GO:0005515 protein binding	0.32 GO:0016021 integral component of membrane
		0.42 GO:0048829 root cap development
		0.42 GO:0031540 regulation of anthocyanin biosynthetic process	0.34 GO:0003700 DNA-binding transcription factor activity
		0.40 GO:0048366 leaf development
		0.40 GO:0009738 abscisic acid-activated signaling pathway
		0.40 GO:0009743 response to carbohydrate
GbARF19a	0.61 Auxin response factor	0.79 GO:0009734 auxin-activated signaling pathway	0.57 GO:0003677 DNA binding	0.60 GO:0005634 nucleus
		0.67 GO:2000112 regulation of cellular macromolecule biosynthetic process
		0.58 GO:0006355 regulation of transcription, DNA-templated
GbARF2c	0.44 Auxin response factor	0.79 GO:0009734 auxin-activated signaling pathway	0.57 GO:0003677 DNA binding	0.60 GO:0005634 nucleus
		0.67 GO:2000112 regulation of cellular macromolecule biosynthetic process
		0.58 GO:0006355 regulation of transcription, DNA-templated
GbARF19b	0.61 Auxin response factor	0.79 GO:0009734 auxin-activated signaling pathway	0.57 GO:0003677 DNA binding	0.60 GO:0005634 nucleus
		0.67 GO:2000112 regulation of cellular macromolecule biosynthetic process
		0.58 GO:0006355 regulation of transcription, DNA-templated
GbARF10c	0.57 Auxin response factor	0.79 GO:0009734 auxin-activated signaling pathway	0.57 GO:0003677 DNA binding	0.60 GO:0005634 nucleus
		0.67 GO:2000112 regulation of cellular macromolecule biosynthetic process
		0.58 GO:0006355 regulation of transcription, DNA-templated
		0.38 GO:0048442 sepal development
		0.38 GO:0048441 petal development
		0.38 GO:0048829 root cap development
		0.38 GO:0031540 regulation of anthocyanin biosynthetic process
		0.37 GO:0048366 leaf development
		0.37 GO:0009738 abscisic acid-activated signaling pathway
		0.37 GO:0009743 response to carbohydrate

## Sheet: Biology process 
GO-id	Estimated PPV, description	Total number of genes	Gene name
GO:0009734	0.79,auxin-activated signaling pathway	15	GbARF3,GbARF4a,GbARF10a,GbARF6b,GbARF8,GbARF4b,GbARF1,GbARF2a,GbARF2b,GbARF6a,GbARF10b,GbARF19a,GbARF2c,GbARF19b,GbARF10c
GO:2000112	0.67,regulation of cellular macromolecule biosynthetic process	15	GbARF3,GbARF4a,GbARF10a,GbARF6b,GbARF8,GbARF4b,GbARF1,GbARF2a,GbARF2b,GbARF6a,GbARF10b,GbARF19a,GbARF2c,GbARF19b,GbARF10c
GO:0006355	0.58,regulation of transcription, DNA-templated	15	GbARF3,GbARF4a,GbARF10a,GbARF6b,GbARF8,GbARF4b,GbARF1,GbARF2a,GbARF2b,GbARF6a,GbARF10b,GbARF19a,GbARF2c,GbARF19b,GbARF10c
GO:0048442	0.45,sepal development	1	GbARF10a
GO:0048441	0.45,petal development	3	GbARF10a,GbARF10b,GbARF10c
GO:0048829	0.45,root cap development	3	GbARF10a,GbARF10b,GbARF10c
GO:0031540	0.45,regulation of anthocyanin biosynthetic process	3	GbARF10a,GbARF10b,GbARF10c
GO:0048366	0.43,leaf development	3	GbARF10a,GbARF10b,GbARF10c
GO:0009738	0.42,abscisic acid-activated signaling pathway	3	GbARF10a,GbARF10b,GbARF10c
GO:0009743	0.42,response to carbohydrate	3	GbARF10a,GbARF10b,GbARF10c
GO:0009908	0.40, flower development	1	GbARF6b
GO:0006869	0.38,lipid transport	1	GbARF6b
GO:0010047	0.54,fruit dehiscence	2	GbARF2a,GbARF2b,
GO:1903288	0.54,positive regulation of potassium ion import across plasma membrane	2	GbARF2a,GbARF2b,
GO:0009911	0.53,positive regulation of flower development	2	GbARF2a,GbARF2b,
GO:0048481	0.53,plant ovule development	2	GbARF2a,GbARF2b,
GO:0010227	0.53,floral organ abscission	2	GbARF2a,GbARF2b,
GO:0010150	0.52,leaf senescence	2	GbARF2a,GbARF2b,
GO:0009737	0.49,response to abscisic acid	2	GbARF2a,GbARF2b,
GO:0048464	0.42,flower calyx development	1	GbARF10b
